# Supplementary material for: Retrospective Analysis of the Survival Benefit of Induction Chemotherapy in Stage IVa-b Nasopharyngeal Carcinoma
Source: PLoS One. 2016 Aug 10;11(8):e0160758. doi: 10.1371/journal.pone.0160758 (PMC4980057; doi:10.1371/journal.pone.0160758)
Supplement: S1 File — (XLS) [file pone.0160758.s001.xls]

## Sheet: Sheet1
Index	Gender	Age	WHO Pathology(1-Type I,2-Type II,3-Type III)	T Classification(1-T1,2-T2,3-T3,4-T4)	Stage(1-IVa,2-IVb)	N Classification(0-N0,1-N1,2-N2,3-N3)	Chemotherapy Strategy（1-IC+CC，2-CC）	IC+CC	CC	Date of treatment	Date of locoregional relapse	LRFS	Relapse(1-Yes,0-No)	Date of distant metastasis	DMFS	Metastasis(1-Yes,0-No)	Date of progression	PFS	Progression(1-Yes,0-No)	Date of death or last follow-up visit	OS	Death(1-Yes,0-No)
189888	2	57	3	4	1	1	2		P2	2009-05-07	2012-07-31	39.3667	0	2012-07-31	39.3667	0	2012-07-31	39.3667	0	2012-07-31	39.3667	0
188907	1	49	3	4	1	1	2		P6	2009-04-07	2015-06-18	75.4333	0	2015-06-18	75.4333	0	2015-06-18	75.4333	0	2015-06-18	75.4333	0
188740	2	39	3	4	1	2	2		P6	2009-04-13	2015-07-17	76.2	0	2015-07-17	76.2	0	2015-07-17	76.2	0	2015-07-17	76.2	0
189309	1	25	3	4	1	2	2		P5	2009-04-07	2015-06-12	75.2333	0	2015-06-12	75.2333	0	2015-06-12	75.2333	0	2015-06-12	75.2333	0
187424	1	51	3	4	1	2	2		P2	2009-03-04	2015-03-30	73.9	0	2013-03-25	49.4	1	2013-03-25	49.4	1	2015-03-30	73.9	0
189109	1	44	3	4	1	2	1	TPF3	P2	2009-04-10	2015-06-18	75.3333	0	2015-06-18	75.3333	0	2015-06-18	75.3333	0	2015-06-18	75.3333	0
189336	1	54	3	4	1	1	1	TP2	P2	2009-04-27	2015-06-12	74.5667	0	2015-06-12	74.5667	0	2015-06-12	74.5667	0	2015-06-12	74.5667	0
188330	1	33	2	4	1	0	1	PF1	PF2	2009-03-25	2015-06-18	75.8667	0	2015-06-18	75.8667	0	2015-06-18	75.8667	0	2015-06-18	75.8667	0
188910	2	35	2	1	2	3	2		P5	2009-04-13	2013-08-28 16:22:44	53.2667	0	2013-08-28 16:22:44	53.2667	0	2013-08-28 16:22:44	53.2667	0	2013-08-28 16:22:44	53.2667	0
189971	1	41	3	4	1	1	2		P5	2009-05-06	2012-10-21	42.1333	0	2010-03-01	9.96667	1	2010-03-01	9.96667	1	2012-10-21	42.1333	1
189103	1	63	3	4	1	1	2		P2	2009-04-21	2013-12-30	57.1333	0	2011-06-28	26.6	1	2011-06-28	26.6	1	2013-12-30	57.1333	1
187812	1	57	3	4	1	0	2		P6	2009-03-09	2015-06-18	76.4	0	2015-06-18	76.4	0	2015-06-18	76.4	0	2015-06-18	76.4	0
189458	1	42	2	4	1	2	1	TP2	P2	2009-04-15	2013-08-29 08:47:13	53.2333	0	2011-10-13	30.3667	1	2011-10-13	30.3667	1	2013-08-29 08:47:13	53.2333	0
189660	2	46	3	4	1	1	1	TPF2	P3	2009-04-23	2015-06-16	74.8333	0	2015-06-16	74.8333	0	2015-06-16	74.8333	0	2015-06-16	74.8333	0
188670	2	55	3	4	1	1	1	TP3	P2	2009-03-27	2014-11-04	68.2667	0	2014-11-04	68.2667	0	2014-11-04	68.2667	0	2014-11-04	68.2667	0
188717	2	39	3	4	1	1	1	TP2	P2	2009-03-26	2015-06-18	75.8333	0	2015-06-18	75.8333	0	2015-06-18	75.8333	0	2015-06-18	75.8333	0
188307	1	58	3	4	1	1	1	PF2	P2	2009-03-25	2015-03-19	72.8333	0	2015-03-19	72.8333	0	2015-03-19	72.8333	0	2015-03-19	72.8333	0
187355	1	27	3	4	1	1	1	TPF3	P2	2009-02-20	2010-12-14	22.0667	0	2009-12-22	10.1667	1	2009-12-22	10.1667	1	2010-12-14	22.0667	1
221020	1	35	3	4	1	2	2		P2	2011-06-29	2014-11-19	41.3	0	2014-11-19	41.3	0	2014-11-19	41.3	0	2014-11-19	41.3	0
218559	1	30	3	4	1	2	2		P3	2011-05-05	2014-04-27	36.2667	0	2013-11-20	31	1	2013-11-20	31	1	2014-04-27	36.2667	1
218664	1	18	3	4	1	2	2		P5	2011-05-04	2013-03-27 08:04:49	23.1	0	2013-03-27 08:04:49	23.1	0	2013-03-27 08:04:49	23.1	0	2013-03-27 08:04:49	23.1	0
217532	1	30	1	4	1	2	2		P3	2011-04-25	2015-01-21	45.5667	0	2015-01-21 13:39:20	45.5667	0	2015-01-21 13:39:20	45.5667	0	2015-01-21 13:39:20	45.5667	0
217081	2	22	3	4	1	2	2		P2	2011-04-18	2015-03-03	47.1667	0	2015-03-03 12:37:33	47.1667	0	2015-03-03 12:37:33	47.1667	0	2015-03-03 12:37:33	47.1667	0
207479	1	49	3	4	1	2	2		P4	2010-08-18	2015-07-27	60.1333	0	2015-07-27	60.1333	0	2015-07-27	60.1333	0	2015-07-27	60.1333	0
198209	1	61	3	4	1	2	2		P4	2009-12-07	2015-07-20	68.3667	0	2015-07-20	68.3667	0	2015-07-20	68.3667	0	2015-07-20	68.3667	0
194494	1	39	3	4	1	2	2		P5	2009-09-10	2010-12-30	15.8667	1	2015-06-19	70.2667	0	2010-12-30	15.9	1	2015-06-19	70.2667	0
191755	1	61	2	4	1	2	2		P6	2009-06-24	2010-08-18 08:06:27	14	0	2010-08-18 08:06:27	14	0	2010-08-18 08:06:27	14	0	2010-08-18 08:06:27	14	0
184969	1	49	3	4	1	2	2		P2	2008-12-15	2015-06-10	78.9333	0	2015-06-10	78.9333	0	2015-06-10	78.9333	0	2015-06-10	78.9333	0
183913	1	30	3	4	1	2	2		P3	2008-11-18	2015-07-20	81.1667	0	2015-07-20	81.1667	0	2015-07-20	81.1667	0	2015-07-20	81.1667	0
183529	2	41	3	4	1	2	2		P2	2008-11-03	2015-07-16	81.5333	0	2015-07-16	81.5333	0	2015-07-16	81.5333	0	2015-07-16	81.5333	0
176035	1	56	3	4	1	2	2		P2	2008-03-27	2009-04-02	12.3667	1	2009-04-11	12.6667	0	2009-04-02	12.4	1	2009-04-11	12.6667	0
169325	1	37	3	4	1	2	2		P5	2007-08-03	2015-07-15	96.7667	0	2015-07-15	96.7667	0	2015-07-15	96.7667	0	2015-07-15	96.7667	0
150781	2	48	3	4	1	2	2		P2	2005-10-17	2010-08-11 10:21:25	58.6333	0	2010-08-11 10:21:25	58.6333	0	2010-08-11 10:21:25	58.6333	0	2010-08-11 10:21:25	58.6333	0
229330	1	59	3	4	1	1	2		P3	2012-01-08	2014-03-19	26.7	1	2014-03-27	26.9667	1	2014-03-19	26.7	1	2014-04-30	28.1	1
228740	1	24	3	4	1	1	2		P3	2011-12-22	2015-01-22 09:21:41	37.5667	0	2015-01-22 09:21:41	37.5667	0	2015-01-22 09:21:41	37.5667	0	2015-01-22 09:21:41	37.5667	0
227292	1	58	3	4	1	1	2		P2	2011-11-09	2015-04-22 09:19:21	42	0	2015-04-22 09:19:21	42	1	2015-04-22 09:19:21	42	1	2015-04-22 09:19:21	42	0
226589	1	39	3	4	1	1	2		TP3	2011-11-05	2014-10-30 09:09:59	36.3333	0	2014-10-30 09:09:59	36.3333	0	2014-10-30 09:09:59	36.3333	0	2014-10-30 09:09:59	36.3333	0
223205	1	62	3	4	1	1	2		P3	2011-08-19	2012-04-16 16:58:01	8.03333	0	2012-04-16 16:58:01	8.03333	0	2012-04-16 16:58:01	8.03333	0	2012-04-16 16:58:01	8.03333	0
217579	1	53	3	4	1	1	2		P2	2011-04-15	2015-04-10	48.5333	0	2015-04-10 16:54:05	48.5333	0	2015-04-10 16:54:05	48.5333	0	2015-04-10 16:54:05	48.5333	0
216536	2	44	3	4	1	1	2		P3	2011-04-01	2015-04-30	49.6667	0	2015-04-30 11:45:48	49.6667	0	2015-04-30 11:45:48	49.6667	0	2015-04-30 11:45:48	49.6667	0
216294	1	57	3	4	1	1	2		P2	2011-04-01	2013-04-16	24.8667	0	2013-04-16 09:56:51	24.8667	0	2013-04-16 09:56:51	24.8667	0	2013-04-16 09:56:51	24.8667	0
215444	1	54	3	4	1	1	2		P3	2011-03-10	2012-04-10	13.2333	0	2012-04-10 16:50:05	13.2333	0	2012-04-10 16:50:05	13.2333	0	2012-04-10 16:50:05	13.2333	0
215686	1	46	3	4	1	1	2		P6	2011-03-07	2015-04-30	50.5	0	2015-04-30 11:07:38	50.5	0	2015-04-30 11:07:38	50.5	0	2015-04-30 11:07:38	50.5	0
213334	2	60	3	4	1	1	2		P2	2011-01-20	2013-09-14	32.2667	1	2014-04-12	39.2667	0	2013-09-14	32.3	1	2014-04-12	39.2667	1
213615	1	63	3	4	1	1	2		P6	2011-01-20	2014-11-24	46.8	0	2014-11-24	46.8	0	2014-11-24	46.8	0	2014-11-24	46.8	1
211846	1	36	2	4	1	1	2		P2	2010-11-18	2012-12-27	25.6667	1	2015-09-25	59.0667	0	2012-12-27	25.7	1	2015-09-25	59.0667	0
211221	1	36	3	4	1	1	2		P6	2010-11-17	2013-07-24 11:32:00	32.6667	0	2013-07-24 11:32:00	32.6667	0	2013-07-24 11:32:00	32.6667	0	2013-07-24 11:32:00	32.6667	0
210330	1	60	3	4	1	1	2		P4	2010-10-12	2015-09-08	59.7333	0	2015-09-08	59.7333	0	2015-09-08	59.7333	0	2015-09-08	59.7333	0
208237	2	61	3	4	1	1	2		P2	2010-09-02	2015-08-14	60.2333	0	2015-08-14	60.2333	0	2015-08-14	60.2333	0	2015-08-14	60.2333	0
205609	1	50	3	4	1	1	2		P2	2010-07-07	2015-06-02	59.7	0	2015-06-02	59.7	0	2015-06-02	59.7	0	2015-06-02	59.7	0
204048	2	53	3	4	1	1	2		P4	2010-05-27	2015-08-05	63.2	0	2015-08-05	63.2	0	2015-08-05	63.2	0	2015-08-05	63.2	0
202326	2	45	3	4	1	1	2		P2	2010-04-20	2012-10-26 08:52:35	30.6667	0	2012-10-26 08:52:35	30.6667	0	2012-10-26 08:52:35	30.6667	0	2012-10-26 08:52:35	30.6667	0
202757	1	46	3	4	1	1	2		P3	2010-04-08	2012-5-30	26.1	1	2015-10-15	67.2	0	2012-5-30	26.1	1	2015-10-15	67.2	0
201408	1	78	3	4	1	1	2		P5	2010-03-30	2015-05-18	62.5	0	2015-05-18	62.5	0	2015-05-18	62.5	0	2015-05-18	62.5	0
200390	2	59	3	4	1	1	2		P5	2010-02-02	2015-07-08	66.0667	0	2015-07-08	66.0667	0	2015-07-08	66.0667	0	2015-07-08	66.0667	0
196273	2	60	3	4	1	1	2		P2	2009-11-03	2015-06-24	68.6333	0	2015-06-24	68.6333	0	2015-06-24	68.6333	0	2015-06-24	68.6333	0
196246	1	36	3	4	1	1	2		P6	2009-10-22	2013-04-12	42.2667	0	2013-04-12	42.2667	0	2013-04-12	42.2667	0	2013-04-12	42.2667	0
195437	1	55	2	4	1	1	2		P5	2009-10-19	2014-03-09	53.4	0	2011-1-24	15.4	1	2011-1-24	15.4	1	2014-03-09	53.4	1
194758	1	53	3	4	1	1	2		P4	2009-10-10	2015-07-30	70.6333	0	2015-07-30	70.6333	0	2015-07-30	70.6333	0	2015-07-30	70.6333	0
194065	1	52	3	4	1	1	2		P5	2009-08-20	2015-07-27	72.2333	0	2015-07-27	72.2333	0	2015-07-27	72.2333	0	2015-07-27	72.2333	0
193315	1	30	3	4	1	1	2		P3	2009-08-11	2015-09-29	74.6667	0	2015-09-29	74.6667	0	2015-09-29	74.6667	0	2015-09-29	74.6667	0
189671	2	66	3	4	1	1	2		P5	2009-05-08	2015-01-05	68.9333	0	2015-01-05	68.9333	0	2015-01-05	68.9333	0	2015-01-05	68.9333	1
184960	1	39	3	4	1	1	2		P6	2008-12-08	2015-06-19	79.4667	0	2010-04-21	16.6333	1	2010-04-21	16.6333	1	2015-06-19	79.4667	0
181447	2	45	3	4	1	1	2		PF2	2008-09-01	2015-09-23	85.9333	0	2015-09-23	85.9333	0	2015-09-23	85.9333	0	2015-09-23	85.9333	0
177874	1	55	3	4	1	1	2		P6	2008-05-09	2015-05-14	85.3667	0	2015-05-14	85.3667	0	2015-05-14	85.3667	0	2015-05-14	85.3667	0
175947	1	36	3	4	1	1	2		P2	2008-03-11	2015-08-27	90.8333	0	2015-08-27	90.8333	0	2015-08-27	90.8333	0	2015-08-27	90.8333	0
175021	1	33	3	4	1	1	2		P6	2008-01-22	2013-07-26 11:45:00	67.0667	0	2013-07-26 11:45:00	67.0667	0	2013-07-26 11:45:00	67.0667	0	2013-07-26 11:45:00	67.0667	0
171500	2	45	3	4	1	1	2		P4	2007-10-11	2013-05-10	67.9333	0	2010-05-31	32.1	1	2010-05-31	32.1	1	2013-05-10	67.9333	1
170848	2	30	3	4	1	1	2		P2	2007-09-18	2014-09-30	85.6333	0	2014-02-28	78.5	1	2014-02-28	78.5	1	2014-09-30	85.6333	1
170238	2	62	3	4	1	1	2		P4	2007-09-04	2010-12-16	39.9667	0	2010-12-16	39.9667	0	2010-12-16	39.9667	0	2010-12-16	39.9667	0
167180	1	34	3	4	1	1	2		P3	2007-05-24	2015-09-10	101.033	0	2015-09-10	101.033	0	2015-09-10	101.033	0	2015-09-10	101.033	0
163279	1	36	3	4	1	1	2		P2	2006-12-27	2008-01-21	13	0	2008-01-21	13	0	2008-01-21	13	0	2008-01-21	13	1
156975	2	63	3	4	1	1	2		P3	2006-05-25	2007-03-31	10.3333	0	2006-12-31	7.33333	1	2006-12-31	7.33333	1	2007-03-31	10.3333	1
153553	1	45	3	4	1	1	2		P2	2006-01-21	2015-10-09	118.267	0	2015-10-09	118.267	0	2015-10-09	118.267	0	2015-10-09	118.267	0
148663	1	32	3	4	1	1	2		P2	2005-07-26	2013-11-26	101.5	0	2013-11-26	101.5	0	2013-11-26	101.5	0	2013-11-26	101.5	0
142987	1	58	3	4	1	1	2		PF2	2005-01-05	2012-07-24	91.9	0	2012-07-24	91.9	0	2012-07-24	91.9	0	2012-07-24	91.9	0
224575	2	30	3	4	1	0	2		P5	2011-09-20	2015-12-01	51.1	0	2015-12-01	51.1	0	2015-12-01	51.1	0	2015-12-01	51.1	0
219463	1	50	3	4	1	0	2		P2	2011-05-31	2013-02-17	20.9333	1	2015-05-07	47.9	0	2013-02-17	20.9333	1	2015-05-07	47.9	0
212309	2	22	3	4	1	0	2		P2	2010-12-21	2015-04-28	52.9667	0	2015-04-28	52.9667	0	2015-04-28	52.9667	0	2015-04-28	52.9667	0
209213	1	43	3	4	1	0	2		P2	2010-09-28	2015-05-18	56.4333	0	2015-05-18	56.4333	0	2015-05-18	56.4333	0	2015-05-18	56.4333	0
198293	1	20	3	4	1	0	2		P2	2010-01-04	2014-04-02	51.6333	0	2014-04-02	51.6333	0	2014-04-02	51.6333	0	2014-04-02	51.6333	0
195406	1	57	3	4	1	0	2		P6	2009-10-10	2015-06-23	69.4	0	2015-06-23	69.4	0	2015-06-23	69.4	0	2015-06-23	69.4	0
173745	1	61	3	4	1	0	2		PF2	2007-12-20	2015-07-13	92.0667	0	2015-07-13	92.0667	0	2015-07-13	92.0667	0	2015-07-13	92.0667	0
171727	1	53	3	4	1	0	2		P6	2007-10-24	2014-04-09	78.6333	0	2014-04-09	78.6333	0	2014-04-09	78.6333	0	2014-04-09	78.6333	0
169818	1	73	3	4	1	0	2		P2	2007-08-22	2015-07-07	95.8667	0	2015-07-07	95.8667	0	2015-07-07	95.8667	0	2015-07-07	95.8667	0
165510	2	45	3	4	1	0	2		P3	2007-04-13	2015-07-17	100.567	0	2015-07-17	100.567	0	2015-07-17	100.567	0	2015-07-17	100.567	0
160909	1	43	2	4	1	0	2		P2	2006-10-18	2015-10-13	109.4	0	2015-10-13	109.4	0	2015-10-13	109.4	0	2015-10-13	109.4	0
152005	1	33	3	4	1	0	2		P2	2005-11-05	2010-09-09 16:25:50	58.9667	0	2010-09-09 16:25:50	58.9667	0	2010-09-09 16:25:50	58.9667	0	2010-09-09 16:25:50	58.9667	0
220416	1	42	3	4	2	3	1	TPF3	P2	2011-06-17	2014-10-31 08:43:51	41.0667	0	2014-10-31 08:43:51	41.0667	0	2014-10-31 08:43:51	41.0667	0	2014-10-31 08:43:51	41.0667	0
217390	1	46	3	4	2	3	1	PF2	P2	2011-04-11	2015-04-28	49.2667	0	2014-09-05	41.4333	1	2014-09-05	41.4	1	2015-04-28 12:07:17	49.2667	0
216071	1	75	3	4	2	3	1	TC2	P3	2011-03-18	2012-05-31	14.6667	0	2011-09-22	6.26667	1	2011-09-22	6.3	1	2012-05-31	14.6667	1
211854	2	46	3	4	2	3	1	PF2	P2	2010-11-20	2014-07-14	44.4	0	2014-07-14	44.4	0	2014-07-14	44.4	0	2014-07-14	44.4	0
209872	2	41	3	4	2	3	1	TPF1	P3	2010-10-10	2015-07-08	57.7333	0	2015-07-08	57.7333	0	2015-07-08	57.7333	0	2015-07-08	57.7333	0
204330	1	57	3	4	2	3	1	TPF3	TP3	2010-05-26	2015-04-28	59.9333	0	2015-04-28	59.9333	0	2015-04-28	59.9333	0	2015-04-28	59.9333	0
186498	1	38	3	4	2	3	1	PF2	P2	2009-01-15	2010-04-01	14.7	1	2010-10-15	21.2667	1	2010-04-01	14.7	1	2012-03-30	39	1
182894	1	47	3	4	2	3	1	TPF3	P2	2008-09-30	2015-04-02	79.1667	0	2015-04-02	79.1667	0	2015-04-02	79.1667	0	2015-04-02	79.1667	0
177601	2	46	3	4	2	3	1	PF2	P6	2008-04-25	2015-08-25	89.2667	0	2015-08-25	89.2667	0	2015-08-25	89.2667	0	2015-08-25	89.2667	0
159802	1	40	3	4	2	3	1	PF2	P2	2006-08-30	2015-10-12	111	0	2015-10-12	111	0	2015-10-12	111	0	2015-10-12	111	0
152099	1	45	3	4	2	3	1	PF3	P3	2005-11-18	2008-1-10	26.1	1	2008-01-10	26.1	1	2008-1-10	26.1	1	2010-01-31	51.1667	1
145088	2	28	3	4	2	3	1	PF2	P2	2005-03-15	2014-08-22	114.9	0	2014-08-22	114.9	0	2014-08-22	114.9	0	2014-08-22	114.9	0
229727	2	42	3	4	1	2	1	PF2	P5	2011-12-28	2015-07-14	43.1333	0	2015-07-14	43.1333	0	2015-07-14	43.1333	0	2015-07-14	43.1333	0
228114	1	72	3	4	1	2	1	TPF3	P2	2011-11-28	2015-03-25	40.4333	0	2015-03-25	40.4333	0	2015-03-25	40.4333	0	2015-03-25	40.4333	0
226639	1	55	3	4	1	2	1	PF3	P2	2011-10-29	2014-10-30 09:33:21	36.5667	0	2014-10-30 09:33:21	36.5667	0	2014-10-30 09:33:21	36.5667	0	2014-10-30 09:33:21	36.5667	0
222864	1	14	3	4	1	2	1	PF1	PF1	2011-08-04	2015-02-09	42.8333	0	2015-02-09	42.8333	0	2015-02-09	42.8333	0	2015-02-09	42.8333	0
215649	1	42	3	4	1	2	1	TPF2	P2	2011-02-28	2015-04-03	49.8333	0	2015-04-03 11:43:18	49.8333	0	2015-04-03 11:43:18	49.8333	0	2015-04-03 11:43:18	49.8333	0
214268	2	44	3	4	1	2	1	TPF3	P5	2011-01-24	2016-01-09	60.3667	0	2015-11-16	58.5667	1	2015-11-16	58.6	1	2016-01-09	60.3667	0
214823	1	37	3	4	1	2	1	PF2	P4	2011-01-14	2012-11-30	22.8667	0	2012-11-30	22.8667	0	2012-11-30	22.8667	0	2012-11-30	22.8667	1
209610	1	45	3	4	1	2	1	TPF2	P2	2010-10-01	2011-12-12	14.5667	1	2015-04-08	55	0	2011-12-12	14.6	1	2015-04-08	55	0
207729	2	48	3	4	1	2	1	TPF3	P2	2010-08-18	2015-06-04	58.3667	0	2015-06-04	58.3667	0	2015-06-04	58.3667	0	2015-06-04	58.3667	0
208046	2	42	3	4	1	2	1	TP2	P2	2010-08-18	2015-05-28	58.1333	0	2015-05-28	58.1333	0	2015-05-28	58.1333	0	2015-05-28	58.1333	0
207411	1	31	3	4	1	2	1	TPF3	P2	2010-08-12	2015-05-22	58.1333	0	2015-05-22	58.1333	0	2015-05-22	58.1333	0	2015-05-22	58.1333	0
204457	1	42	2	4	1	2	1	TPF1	P2	2010-06-04	2015-08-19	63.4	0	2015-08-19	63.4	0	2015-08-19	63.4	0	2015-08-19	63.4	0
208612	1	50	3	4	1	2	1	PF3	P4	2010-06-04	2012-03-06	21.3667	0	2011-08-31	15.1	1	2011-08-31	15.1	1	2012-03-06	21.3667	1
203992	1	60	3	4	1	2	1	PF2	P4	2010-05-21	2015-05-06	60.3667	0	2015-05-06	60.3667	0	2015-05-06	60.3667	0	2015-05-06	60.3667	0
202068	1	45	3	4	1	2	1	TPF3	P2	2010-03-30	2015-04-08	61.1667	0	2015-04-08	61.1667	0	2015-04-08	61.1667	0	2015-04-08	61.1667	0
194089	1	46	3	4	1	2	1	PF3	P3	2009-08-31	2010-10-01	13.2	0	2010-05-13	8.5	1	2010-05-13	8.5	1	2010-10-01	13.2	1
183159	2	35	3	4	1	2	1	TPF3	P2	2008-10-17	2010-06-11	20.0667	1	2015-07-20	82.2333	0	2010-06-11	20.1	1	2015-07-20	82.2333	0
181944	2	20	3	4	1	2	1	PF2	P2	2008-08-30	2015-07-29	84.1333	0	2015-07-29	84.1333	0	2015-07-29	84.1333	0	2015-07-29	84.1333	0
178729	2	30	3	4	1	2	1	PF3	P2	2008-05-28	2015-02-03	81.4	0	2015-02-03	81.4	0	2015-02-03	81.4	0	2015-02-03	81.4	0
175226	2	29	3	4	1	2	1	TP2	P2	2008-01-29	2011-03-21	38.2333	1	2015-09-23	93.1333	0	2011-03-21	38.2	1	2015-09-23	93.1333	0
171555	1	54	3	4	1	2	1	PF2	P2	2007-10-11	2010-03-30	30.0333	0	2009-01-06	15.1	1	2009-01-06	15.1	1	2010-03-30	30.0333	1
168486	1	67	3	4	1	2	1	PF1	PF1	2007-07-05	2008-10-31	16.1333	0	2007-11-26	4.8	1	2007-11-26	4.8	1	2008-10-31	16.1333	1
166816	2	43	3	4	1	2	1	TP2	P2	2007-05-09	2015-07-03	99.2333	0	2015-07-03	99.2333	0	2015-07-03	99.2333	0	2015-07-03	99.2333	0
162916	1	44	3	4	1	2	1	TC2	P2	2006-12-08	2015-10-14	107.733	0	2015-10-14	107.733	0	2015-10-14	107.733	0	2015-10-14	107.733	0
162505	1	33	3	4	1	2	1	TC3	P1	2006-11-24	2008-12-25	25.4	1	2010-03-02	39.8	0	2008-12-25	25.4	1	2010-03-02	39.8	1
160618	2	50	3	4	1	2	1	TC2	P2	2006-09-20	2015-03-18	103.367	0	2015-03-18	103.367	0	2015-03-18	103.367	0	2015-03-18	103.367	0
155714	1	34	3	4	1	2	1	TC2	P2	2006-04-07	2009-08-31	41.4	0	2009-08-31	41.4	0	2009-08-31	41.4	0	2009-08-31	41.4	1
148398	2	38	3	4	1	2	1	PF2	P1	2005-10-11	2014-08-25	108	0	2014-08-25	108	0	2014-08-25	108	0	2014-08-25	108	0
144864	1	55	3	4	1	2	1	PF1	PF2	2005-03-10	2013-11-26	106.1	0	2013-11-26	106.1	0	2013-11-26	106.1	0	2013-11-26	106.1	0
143995	1	71	3	4	1	2	1	PF2	P1	2005-01-26	2006-04-05	14.4667	0	2006-04-05	14.4667	0	2006-04-05	14.4667	0	2006-04-05	14.4667	1
230117	1	24	3	4	1	1	1	TP2	P5	2012-01-19	2016-01-13	48.5	0	2016-01-13	48.5	0	2016-01-13	48.5	0	2016-01-13	48.5	0
228701	1	40	3	4	1	1	1	PF2	P2	2011-12-08	2015-03-10 09:56:29	39.6	0	2015-03-10 09:56:29	39.6	0	2015-03-10 09:56:29	39.6	0	2015-03-10 09:56:29	39.6	0
228014	1	35	1	4	1	1	1	TPF3	P2	2011-11-23	2015-05-27	42.7	1	2014-10-14 08:15:00	35.2	0	2014-10-14 08:15:00	35.2	1	2014-10-14 08:15:00	35.2	0
223800	2	40	3	4	1	1	1	PF2	P2	2011-08-25	2012-08-21	12.0667	1	2013-08-01 07:17:58	23.5667	0	2012-08-21	12.0667	1	2013-08-01 07:17:58	23.5667	0
222984	1	51	3	4	1	1	1	PF2	P2	2011-08-09	2015-09-17	50	0	2015-09-17	50	0	2015-09-17	50	0	2015-09-17	50	0
221425	1	48	3	4	1	1	1	TPF2	P2	2011-07-04	2013-01-31	19.2333	0	2013-01-31	19.2333	0	2013-01-31	19.2333	0	2013-01-31	19.2333	1
221326	2	41	3	4	1	1	1	TC2	P2	2011-06-30	2015-04-14 16:23:08	46.1333	0	2015-04-14 16:23:08	46.1333	0	2015-04-14 16:23:08	46.1333	0	2015-04-14 16:23:08	46.1333	0
221063	1	47	3	4	1	1	1	TC2	P2	2011-06-24	2014-10-29 10:14:23	40.7667	0	2014-10-29 10:14:23	40.7667	0	2014-10-29 10:14:23	40.7667	0	2014-10-29 10:14:23	40.7667	0
220776	1	68	3	4	1	1	1	TC2	P3	2011-06-24	2015-04-10 16:26:00	46.2	0	2015-04-10 16:26:00	46.2	0	2015-04-10 16:26:00	46.2	0	2015-04-10 16:26:00	46.2	0
220162	2	50	3	4	1	1	1	TP2	P6	2011-06-17	2015-09-02	51.2667	0	2015-09-02	51.2667	0	2015-09-02	51.2667	0	2015-09-02	51.2667	0
220168	1	38	3	4	1	1	1	PF1	PF1	2011-06-03	2014-09-24 15:54:39	40.3	0	2014-09-24 15:54:39	40.3	0	2014-09-24 15:54:39	40.3	0	2014-09-24 15:54:39	40.3	0
219395	1	32	3	4	1	1	1	TC2	P2	2011-05-24	2014-06-16 16:10:52	37.3	0	2014-06-16 16:10:52	37.3	0	2014-06-16 16:10:52	37.3	0	2014-06-16 16:10:52	37.3	0
218492	1	48	3	4	1	1	1	TP2	P3	2011-05-05	2015-04-08 10:52:27	47.8	0	2015-04-08 10:52:27	47.8	0	2015-04-08 10:52:27	47.8	0	2015-04-08 10:52:27	47.8	0
218456	1	62	3	4	1	1	1	TP2	P2	2011-04-29	2015-01-14 09:16:14	45.2	0	2015-01-14 09:16:14	45.2	0	2015-01-14 09:16:14	45.2	0	2015-01-14 09:16:14	45.2	0
217971	1	56	3	4	1	1	1	PF2	P2	2011-04-24	2016-01-08	57.3333	0	2016-01-08	57.3333	0	2016-01-08	57.3333	0	2016-01-08	57.3333	0
215401	1	45	3	4	1	1	1	TPF2	P2	2011-02-21	2015-04-03	50.0667	0	2015-04-03 10:08:58	50.0667	0	2015-04-03 10:08:58	50.0667	0	2015-04-03 10:08:58	50.0667	0
213927	1	36	2	4	1	1	1	PF2	P2	2011-01-13	2012-03-01	13.7667	1	2014-03-31	39.1	0	2012-03-01	13.7667	1	2014-03-31	39.1	1
213808	1	42	3	4	1	1	1	TPF1	TP2	2011-01-04	2016-01-09	61.0333	0	2016-01-09	61.0333	0	2016-01-09	61.0333	0	2016-01-09	61.0333	0
213163	1	33	3	4	1	1	1	TC2	P2	2010-12-30	2015-04-10	52.0667	0	2015-04-10	52.0667	0	2015-04-10	52.0667	0	2015-04-10	52.0667	0
214434	1	16	3	4	1	1	1	PF3	P5	2010-11-08	2016-01-09	62.9333	0	2016-01-09	62.9333	0	2016-01-09	62.9333	0	2016-01-09	62.9333	0
210604	1	45	3	4	1	1	1	TPF3	P2	2010-10-27	2015-06-02	55.9667	0	2015-06-02	55.9667	0	2015-06-02	55.9667	0	2015-06-02	55.9667	0
210844	1	56	3	4	1	1	1	TPF2	P6	2010-10-27	2013-07-05 11:49:25	32.7333	0	2013-07-05 11:49:25	32.7333	0	2013-07-05 11:49:25	32.7333	0	2013-07-05 11:49:25	32.7333	0
210364	2	44	3	4	1	1	1	TP2	P4	2010-10-15	2015-05-29	56.2333	0	2015-05-29	56.2333	0	2015-05-29	56.2333	0	2015-05-29	56.2333	0
208674	2	47	3	4	1	1	1	PF1	P6	2010-09-07	2015-06-02	57.6333	0	2015-06-02	57.6333	0	2015-06-02	57.6333	0	2015-06-02	57.6333	0
208862	1	30	3	4	1	1	1	TPF3	P6	2010-09-07	2015-09-09	60.9333	0	2015-09-09	60.9333	0	2015-09-09	60.9333	0	2015-09-09	60.9333	0
207156	1	48	3	4	1	1	1	TP2	P5	2010-07-31	2015-06-05	59	0	2015-06-05	59	0	2015-06-05	59	0	2015-06-05	59	0
204690	1	42	3	4	1	1	1	TPF3	P2	2010-05-31	2013-08-27 09:33:12	39.4667	0	2013-08-27 09:33:12	39.4667	0	2013-08-27 09:33:12	39.4667	0	2013-08-27 09:33:12	39.4667	0
204252	2	37	3	4	1	1	1	TPF3	P4	2010-05-20	2015-05-19	60.8333	0	2015-05-19	60.8333	0	2015-05-19	60.8333	0	2015-05-19	60.8333	0
202658	1	36	3	4	1	1	1	TPF3	P2	2010-04-13	2015-08-04	64.6333	0	2015-08-04	64.6333	0	2015-08-04	64.6333	0	2015-08-04	64.6333	0
201115	1	47	3	4	1	1	1	TPF3	P2	2010-03-09	2015-06-01	63.6667	0	2015-06-01	63.6667	0	2015-06-01	63.6667	0	2015-06-01	63.6667	0
200178	1	34	3	4	1	1	1	TPF2	P2	2010-02-04	2015-03-30	62.6667	0	2015-03-30	62.6667	0	2015-03-30	62.6667	0	2015-03-30	62.6667	0
197253	2	34	3	4	1	1	1	TP2	P2	2009-11-25	2015-08-03	69.2333	0	2015-08-03	69.2333	0	2015-08-03	69.2333	0	2015-08-03	69.2333	0
196236	2	45	2	4	1	1	1	PF2	P3	2009-10-20	2015-04-15	66.7667	0	2015-04-15	66.7667	0	2015-04-15	66.7667	0	2015-04-15	66.7667	0
194345	2	21	3	4	1	1	1	TPF3	P2	2009-08-24	2015-07-30	72.2	0	2015-07-30	72.2	0	2015-07-30	72.2	0	2015-07-30	72.2	0
191611	1	40	3	4	1	1	1	TPF3	P2	2009-06-16	2015-07-23	74.2667	0	2015-07-23	74.2667	0	2015-07-23	74.2667	0	2015-07-23	74.2667	0
191131	1	45	3	4	1	1	1	TPF3	P2	2009-06-04	2015-07-23	74.6667	0	2015-07-23	74.6667	0	2015-07-23	74.6667	0	2015-07-23	74.6667	0
191271	1	53	3	4	1	1	1	TPF2	P3	2009-06-01	2011-08-18	26.9333	0	2011-08-10	26.6667	1	2011-08-10	26.6667	1	2011-08-18	26.9333	1
190694	1	26	3	4	1	1	1	TC2	P3	2009-05-14	2015-06-16	74.1333	0	2015-06-16	74.1333	0	2015-06-16	74.1333	0	2015-06-16	74.1333	0
190213	1	47	3	4	1	1	1	TC2	P2	2009-05-06	2015-08-13	76.3333	0	2015-08-13	76.3333	0	2015-08-13	76.3333	0	2015-08-13	76.3333	0
185283	2	36	3	4	1	1	1	TP2	P2	2008-12-10	2015-04-14	77.2	0	2015-04-14	77.2	0	2015-04-14	77.2	0	2015-04-14	77.2	0
183656	1	42	3	4	1	1	1	TPF1	P2	2008-10-30	2010-01-25	15.0667	1	2012-08-28	46.6	0	2010-01-25	15.1	1	2012-08-28	46.6	1
184437	1	42	2	4	1	1	1	PF2	P5	2008-09-27	2015-07-20	82.9	0	2010-08-25	23.2333	1	2010-08-25	23.2333	1	2015-07-20	82.9	0
182346	2	29	3	4	1	1	1	TP1	TP2	2008-09-12	2015-07-17	83.3	0	2015-07-17	83.3	0	2015-07-17	83.3	0	2015-07-17	83.3	0
166435	1	56	3	4	1	1	1	TC2	P2	2007-04-20	2015-06-07	99	0	2015-06-07	99	0	2015-06-07	99	0	2015-06-07	99	0
165082	1	47	3	4	1	1	1	TC2	P1	2007-03-13	2015-09-14	103.567	0	2015-09-14	103.567	0	2015-09-14	103.567	0	2015-09-14	103.567	0
162076	1	48	3	4	1	1	1	PF2	P2	2006-11-15	2012-11-13	73	0	2012-11-13	73	0	2012-11-13	73	0	2012-11-13	73	0
162311	1	37	3	4	1	1	1	PF2	PF1	2006-10-31	2007-08-08	9.36667	0	2007-08-08	9.36667	0	2007-08-08	9.36667	0	2007-08-08	9.36667	0
158988	1	39	3	4	1	1	1	PF2	P2	2006-08-04	2015-10-09	111.767	0	2015-10-09	111.767	0	2015-10-09	111.767	0	2015-10-09	111.767	0
159207	1	43	3	4	1	1	1	PF2	P2	2006-08-04	2015-10-10	111.8	0	2015-10-10	111.8	0	2015-10-10	111.8	0	2015-10-10	111.8	0
158104	1	41	3	4	1	1	1	TC2	P2	2006-07-05	2015-10-08	112.733	0	2015-10-08	112.733	0	2015-10-08	112.733	0	2015-10-08	112.733	0
158313	1	46	2	4	1	1	1	TP2	P2	2006-07-05	2013-02-04 11:05:20	80.2	0	2013-02-04 11:05:20	80.2	0	2013-02-04 11:05:20	80.2	0	2013-02-04 11:05:20	80.2	0
156080	1	53	3	4	1	1	1	PF2	P2	2006-04-18	2014-05-04	97.9333	0	2014-05-04	97.9333	0	2014-05-04	97.9333	0	2014-05-04	97.9333	0
154908	2	38	3	4	1	1	1	PF2	P3	2006-03-02	2014-08-12	102.833	0	2014-08-12	102.833	0	2014-08-12	102.833	0	2014-08-12	102.833	0
154357	1	60	3	4	1	1	1	PF2	P2	2006-02-20	2009-01-02	34.9	0	2007-05-23	15.2333	1	2007-05-23	15.2333	1	2009-01-02	34.9	1
153724	2	40	3	4	1	1	1	PF2	P2	2006-01-23	2008-11-29	34.7	0	2006-06-28	5.2	1	2006-06-28	5.2	1	2008-11-29	34.7	1
152867	2	42	3	4	1	1	1	TC2	P2	2006-01-12	2014-08-27	104.967	0	2014-08-27	104.967	0	2014-08-27	104.967	0	2014-08-27	104.967	0
153904	1	43	3	4	1	1	1	TC2	P2	2006-01-05	2012-05-31	77.9333	0	2008-03-28	27.1	1	2008-03-28	27.1	1	2012-05-31	77.9333	1
147250	1	55	3	4	1	1	1	PF1	P2	2005-05-18	2013-08-20 11:39:53	100.533	0	2013-08-20 11:39:53	100.533	0	2013-08-20 11:39:53	100.533	0	2013-08-20 11:39:53	100.533	1
229505	1	17	3	4	1	0	1	TPF2	P2	2011-12-12	2015-07-23	43.9667	0	2015-07-23	43.9667	0	2015-07-23	43.9667	0	2015-07-23	43.9667	0
225579	1	56	2	4	1	0	1	TP2	P1	2011-10-01	2015-09-08	47.9333	0	2015-09-08	47.9333	0	2015-09-08	47.9333	0	2015-09-08	47.9333	0
222647	2	41	3	4	1	0	1	TPF2	P2	2011-08-11	2015-09-15	49.8667	0	2015-09-15	49.8667	0	2015-09-15	49.8667	0	2015-09-15	49.8667	0
209360	1	40	3	4	1	0	1	TPF3	P2	2010-09-21	2013-01-28	28.6667	1	2015-08-18	59.7333	0	2013-01-28	28.7	1	2015-08-18	59.7333	0
206243	1	41	3	4	1	0	1	TP1	P6	2010-07-12	2015-10-13	63.9667	0	2015-10-13	63.9667	0	2015-10-13	63.9667	0	2015-10-13	63.9667	0
197187	1	51	3	4	1	0	1	PF3	P4	2009-11-12	2015-06-26	68.4	0	2015-06-26	68.4	0	2015-06-26	68.4	0	2015-06-26	68.4	0
190892	1	56	2	4	1	0	1	TPF3	P2	2009-05-31	2015-09-02	76.1667	0	2015-09-02	76.1667	0	2015-09-02	76.1667	0	2015-09-02	76.1667	0
179553	1	60	1	4	1	0	1	PF2	P2	2008-07-01	2014-10-31	77.1	0	2014-10-31	77.1	0	2014-10-31	77.1	0	2014-10-31	77.1	0
178502	1	55	3	4	1	0	1	TP1	P6	2008-05-16	2009-12-12	19.1667	0	2009-12-12	19.1667	0	2009-12-12	19.1667	0	2009-12-12	19.1667	0
218398	1	56	3	4	2	3	2		P2	2011-05-12	2012-05-31	12.8333	0	2012-05-31	12.8333	0	2012-05-31	12.8333	0	2012-05-31	12.8333	1
191230	1	44	3	4	2	3	2		P2	2009-06-16	2015-07-27	74.4	0	2011-04-29	22.7333	1	2011-04-29	22.7333	1	2015-07-27	74.4	0
227676	1	57	3	3	2	3	2		P2	2011-12-02	2013-01-31	14.2	0	2013-01-31	14.2	0	2013-01-31	14.2	0	2013-01-31	14.2	1
225950	1	50	3	3	2	3	2		P3	2011-10-28	2015-11-07	49.0333	0	2015-11-07	49.0333	0	2015-11-07	49.0333	0	2015-11-07	49.0333	0
221007	1	47	2	3	2	3	2		PF2	2011-07-04	2016-01-05	54.8667	1	2016-01-05	54.8667	1	2016-01-05	54.8667	1	2016-01-14	55.1667	0
218146	1	29	3	3	2	3	2		P3	2011-04-22	2014-02-16	34.3667	0	2014-02-16	34.3667	0	2014-02-16	34.3667	0	2014-02-16	34.3667	1
204363	2	54	3	3	2	3	2		P3	2010-06-01	2015-09-02	63.9667	0	2015-09-02	63.9667	0	2015-09-02	63.9667	0	2015-09-02	63.9667	0
201144	1	51	3	3	2	3	2		P6	2010-03-23	2015-05-18	62.7333	0	2015-05-18	62.7333	0	2015-05-18	62.7333	0	2015-05-18	62.7333	0
198042	1	57	3	3	2	3	2		P4	2009-12-23	2011-06-24	18.2667	1	2011-06-24	18.2667	1	2011-06-24	18.2667	1	2012-02-28	26.5667	1
195735	1	63	3	3	2	3	2		P4	2009-10-02	2010-07-31	10.0667	0	2010-01-01	3.03333	1	2010-01-01	3.03333	1	2010-07-31	10.0667	1
192168	1	31	3	3	2	3	2		P5	2009-07-14	2015-06-17	72.1333	0	2015-06-17	72.1333	0	2015-06-17	72.1333	0	2015-06-17	72.1333	0
180729	1	46	3	3	2	3	2		P2	2008-07-26	2009-06-12	10.7	0	2009-06-12	10.7	1	2009-06-12	10.7	1	2009-06-12	10.7	0
170715	1	44	3	3	2	3	2		P4	2007-09-14	2010-10-10	37.4	0	2008-02-15	5.13333	1	2008-02-15	5.13333	1	2010-10-10	37.4	1
149642	1	35	3	3	2	3	2		P2	2005-08-29	2007-04-30	20.3	0	2006-03-24	6.9	1	2006-03-24	6.9	1	2007-04-30	20.3	1
230067	1	48	3	2	2	3	2		P3	2012-01-12	2015-03-26 09:03:12	38.9667	0	2015-02-17	37.7333	1	2015-02-17	37.7	1	2015-03-26 09:03:12	38.9667	0
221937	1	46	3	2	2	3	2		P6	2011-07-12	2015-02-11 08:01:05	43.6667	0	2015-02-11 08:01:05	43.6667	0	2015-02-11 08:01:05	43.6667	0	2015-02-11 08:01:05	43.6667	0
224916	1	39	3	2	2	3	2		PF2	2011-07-07	2014-06-20 11:22:33	35.9667	0	2014-06-20 11:22:33	35.9667	0	2014-06-20 11:22:33	35.9667	0	2014-06-20 11:22:33	35.9667	0
198429	1	44	3	2	2	3	2		P6	2009-12-23	2015-08-03	68.3	0	2015-08-03	68.3	0	2015-08-03	68.3	0	2015-08-03	68.3	0
194376	1	34	3	2	2	3	2		P6	2009-09-09	2010-11-08	14.1667	1	2010-11-30	14.9	1	2010-11-08	14.2	1	2011-05-30	20.9333	1
187119	1	47	3	2	2	3	2		P2	2009-02-23	2010-06-18	16	0	2010-01-18	10.9667	1	2010-01-18	10.9667	1	2010-06-18	16	1
166778	1	40	3	2	2	3	2		P2	2007-04-24	2015-07-03	99.7333	0	2015-07-03	99.7333	0	2015-07-03	99.7333	0	2015-07-03	99.7333	0
161742	2	66	3	2	2	3	2		P3	2006-10-31	2014-02-14	88.7667	0	2014-02-14	88.7667	0	2014-02-14	88.7667	0	2014-02-14	88.7667	0
214613	1	38	3	1	2	3	2		P5	2011-01-26	2014-11-10	46.1333	0	2014-11-10 11:00:07	46.1333	0	2014-11-10 11:00:07	46.1333	0	2014-11-10 11:00:07	46.1333	0
207120	1	62	3	1	2	3	2		P6	2010-06-23	2010-12-31	6.36667	0	2010-12-31	6.36667	0	2010-12-31	6.36667	0	2010-12-31	6.36667	1
227403	1	35	3	4	1	2	2		PF2	2011-11-22	2015-06-03	42.9667	0	2015-06-03	42.9667	0	2015-06-03	42.9667	0	2015-06-03	42.9667	0
226605	1	49	3	4	1	2	2		P2	2011-11-11	2014-05-30	31.0333	0	2013-04-01	16.9	1	2013-04-01	16.9	1	2014-05-30	31.0333	1
226454	1	37	3	4	1	2	2		P3	2011-11-03	2015-11-16	49.1333	0	2015-11-16	49.1333	0	2015-11-16	49.1333	0	2015-11-16	49.1333	0
223970	1	43	3	4	1	2	2		P3	2011-09-05	2013-02-28	18.0667	1	2015-12-21	52.2667	0	2013-02-28	18.0667	1	2015-12-21	52.2667	0
221392	1	18	3	4	1	2	2		P3	2011-07-14	2015-10-13	51.7333	0	2015-10-13	51.7333	0	2015-10-13	51.7333	0	2015-10-13	51.7333	0
219498	1	42	3	4	1	2	2		P2	2011-06-10	2012-02-27	8.73333	0	2012-02-27	8.73333	0	2012-02-27	8.73333	0	2012-02-27	8.73333	0
213637	2	51	3	4	1	2	2		P2	2011-01-21	2014-03-28	38.7333	0	2013-12-26	35.6667	1	2013-12-26	35.6667	1	2014-03-28	38.7333	1
211372	2	25	3	4	1	2	2		P3	2010-12-02	2014-02-10	38.8667	1	2014-02-21	39.2333	1	2014-02-10	38.9	1	2015-09-01	57.8	0
203238	1	54	3	4	1	2	2		P5	2010-05-12	2015-06-04	61.6333	0	2015-06-04	61.6333	0	2015-06-04	61.6333	0	2015-06-04	61.6333	0
200282	1	45	3	4	1	2	2		P6	2009-11-17	2015-08-05	69.5667	0	2015-08-05	69.5667	0	2015-08-05	69.5667	0	2015-08-05	69.5667	0
183886	1	56	3	4	1	2	2		P6	2008-11-19	2013-08-27 08:51:23	58.0667	0	2013-08-27 08:51:23	58.0667	0	2013-08-27 08:51:23	58.0667	0	2013-08-27 08:51:23	58.0667	0
183668	1	48	3	4	1	2	2		P2	2008-11-04	2015-07-16	81.5	0	2015-07-16	81.5	0	2015-07-16	81.5	0	2015-07-16	81.5	0
176840	1	29	3	4	1	2	2		P6	2008-04-14	2014-05-05	73.7333	0	2014-05-05	73.7333	0	2014-05-05	73.7333	0	2014-05-05	73.7333	0
164838	1	68	3	4	1	2	2		P2	2007-03-13	2011-08-18	53.9667	0	2010-08-18	41.8	1	2010-08-18	41.8	1	2011-08-18	53.9667	1
158898	1	56	3	4	1	2	2		P2	2006-08-01	2009-07-16	36	1	2009-07-16	36	1	2009-07-16	36	1	2009-07-16	36	1
158531	1	46	3	4	1	2	2		P2	2006-07-23	2007-01-31	6.4	0	2007-01-31	6.4	0	2007-01-31	6.4	0	2007-01-31	6.4	1
157701	1	46	3	4	1	2	2		P2	2006-05-30	2008-01-07	19.5667	0	2008-01-07	19.5667	0	2008-01-07	19.5667	0	2008-01-07	19.5667	0
144387	1	45	3	4	1	2	2		PF2	2005-03-09	2007-12-31	34.2333	1	2005-08-11	5.16667	1	2005-08-11	5.16667	1	2008-05-30	39.2667	1
229135	1	46	3	4	1	1	2		P6	2012-01-10	2015-06-10	41.5667	0	2015-06-10	41.5667	0	2015-06-10	41.5667	0	2015-06-10	41.5667	0
229590	2	47	3	4	1	1	2		P2	2012-01-07	2015-09-24	45.2	0	2015-09-24	45.2	0	2015-09-24	45.2	0	2015-09-24	45.2	0
228873	1	33	3	4	1	1	2		P3	2011-12-22	2014-10-11 14:30:00	34.1333	0	2014-10-11 14:30:00	34.1333	0	2014-10-11 14:30:00	34.1333	0	2014-10-11 14:30:00	34.1333	0
226743	1	53	3	4	1	1	2		P6	2011-12-06	2015-04-22 09:09:00	41.1	0	2015-04-22 09:09:00	41.1	0	2015-04-22 09:09:00	41.1	0	2015-04-22 09:09:00	41.1	0
227273	1	35	3	4	1	1	2		P3	2011-11-21	2013-10-14	23.1	1	2013-10-23	23.4	1	2013-10-14	23.1	1	2014-10-29 09:14:18	35.7667	1
225973	1	37	3	4	1	1	2		P3	2011-11-04	2014-03-13 08:15:00	28.6667	0	2014-03-13 08:15:00	28.6667	0	2014-03-13 08:15:00	28.6667	0	2014-03-13 08:15:00	28.6667	0
222255	2	51	3	4	1	1	2		P2	2011-08-05	2015-06-23	47.2667	0	2015-09-10	49.9	0	2015-06-23	47.2667	0	2015-06-23	47.2667	0
220639	2	23	3	4	1	1	2		P3	2011-06-16	2015-04-21	46.8333	0	2015-04-21	46.8333	0	2015-04-21	46.8333	0	2015-04-21	46.8333	0
217607	2	18	3	4	1	1	2		P3	2011-05-07	2013-01-05 10:32:17	20.3	0	2012-12-21	19.8	1	2012-12-21	19.8	1	2013-01-05 10:32:17	20.3	0
217693	1	22	3	4	1	1	2		P3	2011-05-03	2015-05-12	49	0	2015-05-12	49	0	2015-05-12	49	0	2015-05-12	49	0
217297	2	53	3	4	1	1	2		P2	2011-04-14	2011-09-15	5.13333	0	2011-09-15 10:26:24	5.13333	0	2011-09-15 10:26:24	5.13333	0	2011-09-15 10:26:24	5.13333	0
215605	1	34	3	4	1	1	2		P2	2011-03-17	2013-03-01	23.8333	1	2014-08-05	41.2333	0	2013-03-01	23.8333	1	2014-08-05	41.2333	0
213804	1	52	3	4	1	1	2		P5	2011-01-10	2015-04-29	52.3333	0	2015-04-29	52.3333	0	2015-04-29	52.3333	0	2015-04-29	52.3333	0
213219	1	38	3	4	1	1	2		P5	2011-01-06	2015-04-09	51.8	0	2015-04-09	51.8	0	2015-04-09	51.8	0	2015-04-09	51.8	0
211725	1	58	3	4	1	1	2		P2	2010-12-08	2015-03-26	52.3	0	2015-03-26	52.3	0	2015-03-26	52.3	0	2015-03-26	52.3	0
211037	1	65	3	4	1	1	2		P1	2010-11-11	2011-07-06	7.9	0	2011-04-18	5.26667	1	2011-04-18	5.26667	1	2011-07-06	7.9	1
210839	1	60	3	4	1	1	2		P2	2010-11-10	2012-10-19 15:43:12	23.6333	0	2012-10-19 15:43:12	23.6333	0	2012-10-19 15:43:12	23.6333	0	2012-10-19 15:43:12	23.6333	0
206714	1	37	3	4	1	1	2		P2	2010-08-17	2015-08-10	60.6333	0	2015-08-10	60.6333	0	2015-08-10	60.6333	0	2015-08-10	60.6333	0
206822	1	50	3	4	1	1	2		P6	2010-08-03	2013-09-16	38	1	2015-06-09	59.0333	0	2013-09-16	38	1	2015-06-09	59.0333	0
205270	1	36	3	4	1	1	2		P2	2010-07-01	2010-11-17 11:15:34	4.63333	0	2010-11-17 11:15:34	4.63333	1	2010-11-17 11:15:34	4.63333	1	2010-11-17 11:15:34	4.63333	0
214835	1	49	3	4	1	1	2		P5	2010-06-01	2012-10-08	28.6667	0	2011-01-26	7.96667	1	2011-01-26	8	1	2012-10-08	28.6667	1
200693	1	66	3	4	1	1	2		P2	2010-03-23	2012-06-14	27.1333	1	2012-06-14	27.1333	1	2012-06-14	27.1333	1	2013-09-30	42.9	1
196660	2	56	3	4	1	1	2		P6	2009-11-11	2015-03-19	65.1333	0	2015-03-19	65.1333	0	2015-03-19	65.1333	0	2015-03-19	65.1333	0
196381	2	37	3	4	1	1	2		P5	2009-11-03	2011-12-21	25.9333	1	2012-09-10	34.7333	0	2011-12-21	25.9	1	2012-09-10	34.7333	1
194437	1	49	3	4	1	1	2		P3	2009-09-09	2015-08-17	72.2667	0	2015-08-17	72.2667	0	2015-08-17	72.2667	0	2015-08-17	72.2667	0
193307	1	36	3	4	1	1	2		P6	2009-08-05	2015-07-29	72.8	0	2015-07-29	72.8	0	2015-07-29	72.8	0	2015-07-29	72.8	0
193294	2	50	3	4	1	1	2		P6	2009-08-04	2015-02-04	67	0	2015-02-04	67	0	2015-02-04	67	0	2015-02-04	67	0
191725	1	22	3	4	1	1	2		P6	2009-06-17	2015-07-23	74.2333	0	2015-07-23	74.2333	0	2015-07-23	74.2333	0	2015-07-23	74.2333	0
190317	2	42	3	4	1	1	2		P6	2009-05-11	2012-12-31	44.3333	0	2011-08-03	27.1333	1	2011-08-03	27.1333	1	2012-12-31	44.3333	1
187263	1	40	3	4	1	1	2		P6	2009-02-17	2015-07-31	78.5	0	2015-07-31	78.5	0	2015-07-31	78.5	0	2015-07-31	78.5	0
185061	1	60	3	4	1	1	2		P3	2008-12-19	2010-01-05	12.7333	0	2010-01-05	12.7333	0	2010-01-05	12.7333	0	2010-01-05	12.7333	1
181626	1	64	3	4	1	1	2		P6	2008-09-11	2010-02-24	17.7	0	2010-02-24	17.7	0	2010-02-24	17.7	0	2010-02-24	17.7	1
179257	2	43	3	4	1	1	2		P2	2008-06-11	2015-07-20	86.5	0	2015-07-20	86.5	0	2015-07-20	86.5	0	2015-07-20	86.5	0
178608	1	36	3	4	1	1	2		PF3	2008-05-21	2011-11-09	42.2333	1	2015-08-31	88.6	0	2011-11-09	42.2	1	2015-08-31	88.6	0
177970	1	73	3	4	1	1	2		P2	2008-05-19	2008-10-13 10:14:02	4.9	0	2008-10-13 10:14:02	4.9	0	2008-10-13 10:14:02	4.9	0	2008-10-13 10:14:02	4.9	0
176443	1	61	3	4	1	1	2		P4	2008-04-07	2013-10-16	67.2667	0	2013-10-16	67.2667	0	2013-10-16	67.2667	0	2013-10-16	67.2667	0
176056	1	31	3	4	1	1	2		P5	2008-03-17	2015-07-06	88.9	0	2015-07-06	88.9	0	2015-07-06	88.9	0	2015-07-06	88.9	0
173296	1	36	3	4	1	1	2		P2	2007-12-11	2015-08-27	93.8667	0	2015-08-27	93.8667	0	2015-08-27	93.8667	0	2015-08-27	93.8667	0
172964	1	39	3	4	1	1	2		P6	2007-11-30	2014-03-16	76.6	0	2014-03-16	76.6	0	2014-03-16	76.6	0	2014-03-16	76.6	1
170087	1	56	2	4	1	1	2		P2	2007-08-23	2012-11-06	63.4	0	2012-11-06	63.4	0	2012-11-06	63.4	0	2012-11-06	63.4	0
168734	2	37	3	4	1	1	2		P2	2007-07-12	2015-09-10	99.4	0	2011-05-26	47.1333	1	2011-05-26	47.1333	1	2015-09-10	99.4	0
167437	1	56	3	4	1	1	2		P5	2007-06-06	2010-09-01	39.4333	1	2010-09-01	39.4333	1	2010-09-01	39.4333	1	2011-11-05	53.7667	1
161402	2	36	3	4	1	1	2		P4	2006-09-27	2013-08-01	83.3333	1	2014-04-25	92.2333	0	2013-08-01	83.3	1	2014-04-25	92.2333	1
158195	1	38	3	4	1	1	2		P2	2006-07-14	2010-07-02	48.3	0	2009-04-23	33.8	1	2009-04-23	33.8	1	2010-07-02	48.3	1
151981	1	33	3	4	1	1	2		P3	2005-12-07	2011-08-19	69.3667	0	2010-11-10	59.9667	1	2010-11-10	59.9667	1	2011-08-19	69.3667	1
145553	1	46	3	4	1	1	2		PF2	2005-04-05	2013-08-23 10:52:58	102.067	0	2013-08-23 10:52:58	102.067	0	2013-08-23 10:52:58	102.067	0	2013-08-23 10:52:58	102.067	0
225859	1	58	3	4	1	0	2		P3	2011-10-24	2013-02-22	16.2333	0	2012-06-11	7.7	1	2012-06-11	7.7	1	2013-02-22	16.2333	1
224178	1	41	3	4	1	0	2		P5	2011-09-13	2015-12-01	51.3333	0	2015-12-01	51.3333	0	2015-12-01	51.3333	0	2015-12-01	51.3333	0
221711	1	45	3	4	1	0	2		P6	2011-07-15	2015-11-12	52.7	0	2015-11-12	52.7	0	2015-11-12	52.7	0	2015-11-12	52.7	0
219383	1	44	3	4	1	0	2		P2	2011-05-31	2015-04-09 10:50:36	46.9667	0	2015-04-09 10:50:36	46.9667	0	2015-04-09 10:50:36	46.9667	0	2015-04-09 10:50:36	46.9667	0
219211	1	60	3	4	1	0	2		P2	2011-05-16	2015-12-18	55.9	0	2015-12-18	55.9	0	2015-12-18	55.9	0	2015-12-18	55.9	0
216527	1	32	3	4	1	0	2		P5	2011-04-15	2015-08-26	53.1333	0	2015-08-26	53.1333	0	2015-08-26	53.1333	0	2015-08-26	53.1333	0
215076	1	65	3	4	1	0	2		P3	2011-02-26	2015-04-02	49.8667	0	2015-04-02 16:33:44	49.8667	0	2015-04-02 16:33:44	49.8667	0	2015-04-02 16:33:44	49.8667	0
213818	2	39	3	4	1	0	2		P2	2011-01-25	2016-01-09	60.3333	0	2016-01-09	60.3333	0	2016-01-09	60.3333	0	2016-01-09	60.3333	0
211635	1	56	2	4	1	0	2		P2	2010-11-29	2015-07-27	56.7	0	2015-07-27	56.7	0	2015-07-27	56.7	0	2015-07-27	56.7	0
209183	2	60	3	4	1	0	2		P2	2010-11-09	2015-07-27	57.3667	0	2015-07-27	57.3667	0	2015-07-27	57.3667	0	2015-07-27	57.3667	0
206552	1	34	3	4	1	0	2		P4	2010-07-15	2015-07-27	61.2667	0	2015-07-27	61.2667	0	2015-07-27	61.2667	0	2015-07-27	61.2667	0
205327	2	62	3	4	1	0	2		P6	2010-07-14	2015-07-27	61.3	0	2010-12-29	5.6	1	2010-12-29	5.6	1	2015-07-27	61.3	0
196334	1	47	3	4	1	0	2		P4	2009-11-03	2015-07-31	69.8667	0	2015-07-31	69.8667	0	2015-07-31	69.8667	0	2015-07-31	69.8667	0
184517	2	44	3	4	1	0	2		P6	2008-12-10	2012-06-16	42.8	0	2011-04-15	28.5333	1	2011-04-15	28.5333	1	2012-06-16	42.8	1
168630	2	55	3	4	1	0	2		P3	2007-07-17	2010-04-06	33.1333	1	2014-04-10	81.9667	0	2010-04-06	33.1	1	2014-04-10	81.9667	0
162501	1	50	3	4	1	0	2		P2	2006-11-30	2010-01-31	38.6	0	2009-01-31	26.4333	1	2009-01-31	26.4333	1	2010-01-31	38.6	1
159825	1	61	3	4	1	0	2		P2	2006-08-31	2012-11-05	75.2667	0	2007-10-16	13.7	1	2007-10-16	13.7	1	2012-11-05	75.2667	1
159843	1	43	3	4	1	0	2		P2	2006-08-31	2015-10-12	110.967	0	2015-10-12	110.967	0	2015-10-12	110.967	0	2015-10-12	110.967	0
144138	1	48	3	4	1	0	2		PF2	2005-02-17	2013-01-05	95.9667	0	2013-01-05	95.9667	0	2013-01-05	95.9667	0	2013-01-05	95.9667	0
200565	1	52	3	4	1	1	2		P6	2010-03-09	2011-10-26	19.8667	1	2015-01-30	59.6	0	2011-10-26	19.9	1	2015-01-30	59.6	1
228347	2	31	3	4	2	3	1	TPF3	P2	2011-11-30	2012-07-31	8.13333	0	2012-06-29	7.06667	1	2012-06-29	7.1	1	2012-07-31	8.13333	1
222060	1	54	3	4	2	3	1	TP1	P2	2011-07-27	2014-05-16 09:55:50	34.1333	0	2014-05-16 09:55:50	34.1333	0	2014-05-16 09:55:50	34.1333	0	2014-05-16 09:55:50	34.1333	0
219742	1	36	3	4	2	3	1	TPF3	P2	2011-05-26	2013-04-18 16:05:15	23.1	0	2013-04-18 16:05:15	23.1	0	2013-04-18 16:05:15	23.1	0	2013-04-18 16:05:15	23.1	0
219408	1	58	3	4	2	3	1	TPF3	P5	2011-05-18	2011-12-29 14:48:28	7.5	0	2011-12-29 14:48:28	7.5	0	2011-12-29 14:48:28	7.5	0	2011-12-29 14:48:28	7.5	0
219004	1	55	3	4	2	3	1	TP3	P2	2011-05-13	2015-04-09 09:26:44	47.5667	0	2012-10-23	17.6333	1	2012-10-23	17.6	1	2015-04-09 09:26:44	47.5667	0
217161	1	38	3	4	2	3	1	TPF3	P2	2011-04-01	2013-04-08	24.6	1	2014-05-01	37.5333	0	2013-04-08	24.6	1	2014-05-01	37.5333	1
216642	2	54	3	4	2	3	1	TPF3	P2	2011-03-29	2015-11-11	56.2667	0	2015-11-11	56.2667	0	2015-11-11	56.2667	0	2015-11-11	56.2667	0
216801	1	61	3	4	2	3	1	TP1	P2	2011-03-24	2015-04-07	49.1667	0	2015-04-07 08:56:26	49.1667	0	2015-04-07 08:56:26	49.1667	0	2015-04-07 08:56:26	49.1667	0
215328	1	28	3	4	2	3	1	TPF3	P3	2011-02-17	2011-11-29	9.5	0	2011-11-18	9.13333	1	2011-11-18	9.1	1	2011-11-29 11:26:07	9.5	0
214851	1	43	3	4	2	3	1	TPF3	P4	2011-02-09	2011-09-14	7.23333	0	2011-09-14 08:15:00	7.23333	0	2011-09-14 08:15:00	7.23333	0	2011-09-14 08:15:00	7.23333	0
214620	1	49	3	4	2	3	1	PF2	P2	2011-01-26	2015-04-28	51.7667	0	2015-04-28	51.7667	0	2015-04-28	51.7667	0	2015-04-28	51.7667	0
214695	1	47	3	4	2	3	1	TP2	P5	2010-12-21	2012-11-06	22.8667	1	2015-09-29	58.1	0	2012-11-06	22.8667	1	2015-09-29	58.1	0
200298	2	38	3	4	2	3	1	TP2	P2	2010-02-06	2010-11-11	9.26667	1	2011-04-10	14.2667	1	2010-11-11	9.3	1	2011-09-30	20.0333	1
193401	2	30	3	4	2	3	1	TP3	P2	2009-07-30	2013-02-26	43.5667	0	2011-09-05	25.5667	1	2011-09-05	25.5667	1	2013-02-26	43.5667	1
182095	1	46	3	4	2	3	1	PF3	TP2	2008-07-16	2015-07-14	85.1333	0	2015-07-14	85.1333	0	2015-07-14	85.1333	0	2015-07-14	85.1333	0
152639	1	46	3	4	2	3	1	TC2	P2	2005-12-07	2009-01-19	37.9667	0	2007-04-29	16.9333	1	2007-04-29	16.9333	1	2009-01-19	37.9667	1
229982	2	15	3	3	2	3	1	TPF3	P2	2012-02-22	2015-01-22 11:27:57	35.5	0	2015-01-22 11:27:57	35.5	0	2015-01-22 11:27:57	35.5	0	2015-01-22 11:27:57	35.5	0
229993	1	32	3	3	2	3	1	TPF3	P2	2012-01-18	2015-04-27	39.8333	0	2015-04-27	39.8333	0	2015-04-27	39.8333	0	2015-04-27	39.8333	0
229412	1	50	3	3	2	3	1	TPF2	P2	2011-12-28	2013-05-02 07:50:15	16.3667	0	2013-05-02 07:50:15	16.3667	0	2013-05-02 07:50:15	16.3667	0	2013-05-02 07:50:15	16.3667	0
228751	1	37	3	3	2	3	1	PF2	P3	2011-12-08	2015-03-11 11:54:27	39.6333	0	2015-03-11 11:54:27	39.6333	0	2015-03-11 11:54:27	39.6333	0	2015-03-11 11:54:27	39.6333	0
228295	1	53	3	3	2	3	1	PF2	P2	2011-11-29	2013-08-04	20.4667	1	2015-04-28 14:41:08	41.5333	0	2013-08-04	20.4667	1	2015-04-28 14:41:08	41.5333	0
227398	2	54	3	3	2	3	1	PF2	P3	2011-11-10	2012-08-17	9.36667	1	2012-08-17	9.36667	1	2012-08-17	9.36667	1	2014-02-28	28.0333	1
224885	1	31	3	3	2	3	1	TPF3	P2	2011-09-19	2014-11-18 10:56:34	38.5333	0	2012-09-20	12.2333	1	2012-09-20	12.2	1	2014-11-18 10:56:34	38.5333	0
224225	2	29	3	3	2	3	1	TP2	P1	2011-09-01	2015-11-20	51.3667	0	2015-11-20	51.3667	0	2015-11-20	51.3667	0	2015-11-20	51.3667	0
224055	1	52	3	3	2	3	1	TPF3	P4	2011-08-26	2015-08-19	48.4667	0	2015-08-19	48.4667	0	2015-08-19	48.4667	0	2015-08-19	48.4667	0
219673	1	37	3	3	2	3	1	TC2	P3	2011-05-26	2015-11-24	54.7667	0	2015-11-24	54.7667	0	2015-11-24	54.7667	0	2015-11-24	54.7667	0
220517	1	58	3	3	2	3	1	TP2	P6	2011-05-24	2015-12-16	55.5667	0	2015-12-16	55.5667	0	2015-12-16	55.5667	0	2015-12-16	55.5667	0
218537	1	47	3	3	2	3	1	PF2	P2	2011-05-12	2012-11-29 08:17:11	18.9	0	2012-11-26	18.8	1	2012-11-26	18.8	1	2012-11-29 08:17:11	18.9	0
218178	1	39	3	3	2	3	1	TC2	P2	2011-04-23	2015-02-11	46.3333	0	2012-10-18	18.1333	1	2012-10-18	18.1	1	2015-02-11	46.3333	0
217665	1	44	3	3	2	3	1	TC3	P2	2011-04-15	2013-09-23	29.7333	0	2012-08-30	16.7667	1	2012-08-30	16.8	1	2013-09-23	29.7333	1
214171	1	13	3	3	2	3	1	TPF3	P6	2011-01-26	2016-01-09	60.3	0	2016-01-09	60.3	0	2016-01-09	60.3	0	2016-01-09	60.3	0
214353	1	54	3	3	2	3	1	PF2	P2	2011-01-22	2015-02-04	49.1333	0	2015-02-04	49.1333	0	2015-02-04	49.1333	0	2015-02-04	49.1333	0
214293	2	47	3	3	2	3	1	TP3	P2	2011-01-18	2016-01-09	60.5667	0	2016-01-09	60.5667	0	2016-01-09	60.5667	0	2016-01-09	60.5667	0
213628	2	52	3	3	2	3	1	PF2	P1	2011-01-01	2011-09-30	9.06667	0	2011-07-05	6.16667	1	2011-07-05	6.16667	1	2011-09-30	9.06667	1
213392	1	48	3	3	2	3	1	TPF3	P3	2010-12-27	2015-03-27	51.7	0	2015-03-27	51.7	0	2015-03-27	51.7	0	2015-03-27	51.7	0
206737	1	51	3	3	2	3	1	PF3	P2	2010-07-21	2015-05-22	58.8667	0	2015-05-22	58.8667	0	2015-05-22	58.8667	0	2015-05-22	58.8667	0
196924	1	70	3	3	2	3	1	PF2	P2	2009-11-10	2014-07-24	57.2333	0	2012-04-23	29.8333	1	2012-04-23	29.8333	1	2014-07-24	57.2333	0
193491	1	39	3	3	2	3	1	PF2	P5	2009-08-05	2011-04-27	21	1	2013-09-06 16:47:04	49.7667	0	2011-04-27	21	1	2014-10-31	63.7667	0
190272	2	46	3	3	2	3	1	PF1	PF1	2009-05-06	2013-08-07	51.8	0	2011-06-01	25.2	1	2011-06-01	25.2	1	2013-08-07	51.8	1
179908	2	30	1	3	2	3	1	TP2	P2	2008-07-03	2015-04-21	82.7667	0	2015-04-21	82.7667	0	2015-04-21	82.7667	0	2015-04-21	82.7667	0
176690	1	54	3	3	2	3	1	TPF3	P2	2008-03-26	2009-10-31	19.4667	0	2009-07-06	15.5667	1	2009-07-06	15.5667	1	2009-10-31	19.4667	1
155650	1	43	3	3	2	3	1	PF2	PF2	2006-03-28	2015-09-24	115.567	0	2015-09-24	115.567	0	2015-09-24	115.567	0	2015-09-24	115.567	0
146590	1	41	3	3	2	3	1	PF2	P2	2005-05-09	2014-01-27	106.167	0	2014-01-27	106.167	0	2014-01-27	106.167	0	2014-01-27	106.167	0
143468	1	53	3	3	2	3	1	PF2	P2	2005-01-06	2007-10-25	34.0667	1	2007-10-25	34.0667	1	2007-10-25	34.0667	1	2008-10-25	46.2667	1
228206	1	41	3	2	2	3	1	PF2	P6	2011-12-07	2014-10-28 09:13:18	35.2	0	2014-10-28 09:13:18	35.2	0	2014-10-28 09:13:18	35.2	0	2014-10-28 09:13:18	35.2	0
229988	1	47	3	2	2	3	1	PF2	P6	2011-11-28	2014-04-03	28.5667	0	2014-04-03	28.5667	0	2014-04-03	28.5667	0	2014-04-03	28.5667	1
227547	1	39	3	2	2	3	1	TPF3	P2	2011-11-21	2016-01-08	50.3	0	2016-01-08	50.3	0	2016-01-08	50.3	0	2016-01-08	50.3	0
224818	1	56	3	2	2	3	1	TPF3	P2	2011-09-15	2013-06-30	21.8	0	2012-09-17	12.2667	1	2012-09-17	12.3	1	2013-06-30	21.8	1
223182	1	49	3	2	2	3	1	TPF1	P2	2011-08-25	2013-11-19	27.2333	1	2013-11-19	27.2333	1	2013-11-19	27.2333	1	2014-12-25 10:42:18	40.6	0
223034	1	53	3	2	2	3	1	PF2	P2	2011-08-06	2012-06-25 14:42:13	10.8	0	2012-06-25 14:42:13	10.8	0	2012-06-25 14:42:13	10.8	0	2012-06-25 14:42:13	10.8	0
222400	1	57	3	2	2	3	1	TPF3	P2	2011-07-25	2015-11-04	52.1	0	2013-04-11	20.8667	0	2015-11-04	52.1	0	2015-11-04	52.1	0
221940	2	58	3	2	2	3	1	PF1	P2	2011-07-12	2015-07-21	49	0	2015-07-21	49	0	2015-07-21	49	0	2015-07-21	49	0
216969	1	41	3	2	2	3	1	TPF1	P2	2011-03-31	2014-11-28	44.6	0	2014-11-28 09:33:02	44.6	0	2014-11-28 09:33:02	44.6	0	2014-11-28 09:33:02	44.6	0
215308	1	39	3	2	2	3	1	TP3	P5	2011-02-21	2015-07-02	53.0667	0	2015-07-02	53.0667	0	2015-07-02	53.0667	0	2015-07-02	53.0667	0
214584	1	68	3	2	2	3	1	TPF3	P3	2011-01-24	2012-10-02	20.5667	0	2012-10-02	20.5667	0	2012-10-02	20.5667	0	2012-10-02	20.5667	1
169080	1	44	3	2	2	3	1	TC2	P2	2007-07-12	2015-09-11	99.4333	0	2015-09-11	99.4333	0	2015-09-11	99.4333	0	2015-09-11	99.4333	0
158697	1	66	3	2	2	3	1	TC2	P1	2006-07-17	2007-09-12	14.0667	0	2007-05-12	9.96667	1	2007-05-12	9.96667	1	2007-09-12	14.0667	1
153819	1	45	3	2	2	3	1	PF2	P2	2006-01-25	2015-10-09	118.133	0	2015-10-09	118.133	0	2015-10-09	118.133	0	2015-10-09	118.133	0
212319	1	40	3	1	2	3	1	TP3	P5	2010-12-07	2011-11-07 11:50:01	11.1667	0	2011-11-07 11:50:01	11.1667	0	2011-11-07 11:50:01	11.1667	0	2011-11-07 11:50:01	11.1667	0
178416	1	46	3	1	2	3	1	TPF3	P2	2008-05-16	2015-08-31	88.7667	0	2015-08-31	88.7667	0	2015-08-31	88.7667	0	2015-08-31	88.7667	0
229975	1	63	3	4	1	2	1	TPF2	P2	2012-01-12	2015-11-17	46.8333	0	2015-11-17	46.8333	0	2015-11-17	46.8333	0	2015-11-17	46.8333	0
229630	1	51	3	4	1	2	1	TC3	P2	2011-12-30	2013-05-02 09:51:15	16.3	0	2013-05-02 09:51:15	16.3	0	2013-05-02 09:51:15	16.3	0	2013-05-02 09:51:15	16.3	0
229836	1	39	3	4	1	2	1	TP2	P4	2011-12-29	2013-07-10	18.6333	1	2013-12-10	23.7333	1	2013-07-10	18.6333	1	2014-05-26 16:18:24	29.3	0
229579	1	44	3	4	1	2	1	TPF3	P2	2011-12-24	2014-12-22 08:10:18	36.4667	0	2014-12-22 08:10:18	36.4667	0	2014-12-22 08:10:18	36.4667	0	2014-12-22 08:10:18	36.4667	0
229114	1	56	3	4	1	2	1	TPF1	P2	2011-12-23	2015-07-27	43.7333	0	2015-07-27	43.7333	0	2015-07-27	43.7333	0	2015-07-27	43.7333	0
229199	1	62	3	4	1	2	1	TPF3	P2	2011-12-09	2013-05-28 16:53:02	17.8667	0	2013-05-28 16:53:02	17.8667	0	2013-05-28 16:53:02	17.8667	0	2013-05-28 16:53:02	17.8667	0
228750	1	45	3	4	1	2	1	TPF3	P6	2011-12-09	2015-12-10	48.7333	0	2015-12-10	48.7333	0	2015-12-10	48.7333	0	2015-12-10	48.7333	0
228492	1	51	3	4	1	2	1	TPF3	P2	2011-12-06	2013-04-28 11:10:16	16.9667	0	2013-04-28 11:10:16	16.9667	0	2013-04-28 11:10:16	16.9667	0	2013-04-28 11:10:16	16.9667	0
228393	1	31	3	4	1	2	1	TPF2	P4	2011-12-01	2014-09-26	34.3333	1	2015-04-22 16:27:41	41.2667	0	2015-04-22 16:27:41	34.3333	1	2015-04-22 16:27:41	41.2667	0
227460	2	58	3	4	1	2	1	PF3	P4	2011-11-12	2015-11-17	48.8667	0	2015-11-17	48.8667	0	2015-11-17	48.8667	0	2015-11-17	48.8667	0
227045	1	56	3	4	1	2	1	PF1	PF1	2011-11-09	2015-05-29	43.2333	0	2015-06-02	43.3667	1	2015-06-02	43.2333	1	2015-05-29	43.2333	0
226360	1	46	3	4	1	2	1	TPF3	P2	2011-10-22	2015-04-19	42.5	1	2015-04-23	42.6333	1	2015-04-19	42.5	1	2015-04-21 15:49:37	42.5667	0
226115	1	62	3	4	1	2	1	PF2	P6	2011-10-17	2012-11-20	13.3333	0	2012-11-20	13.3333	0	2012-11-20	13.3333	0	2012-11-20	13.3333	0
228435	2	27	3	4	1	2	1	TPF3	P4	2011-10-10	2015-07-24	46.1	0	2015-07-24	46.1	0	2015-07-24	46.1	0	2015-07-24	46.1	0
225594	1	48	3	4	1	2	1	TPF3	P2	2011-10-09	2015-12-31	51.4667	0	2015-12-31	51.4667	0	2015-12-31	51.4667	0	2015-12-31	51.4667	0
225302	1	44	3	4	1	2	1	TPF3	P2	2011-09-27	2015-04-20 15:13:46	43.3667	0	2015-04-20 15:13:46	43.3667	0	2015-04-20 15:13:46	43.3667	0	2015-04-20 15:13:46	43.3667	0
224599	1	61	3	4	1	2	1	TPF2	P2	2011-09-09	2015-12-21	52.1333	0	2015-12-21	52.1333	0	2015-12-21	52.1333	0	2015-12-21	52.1333	0
224475	1	41	3	4	1	2	1	TPF3	P2	2011-09-08	2014-08-05	35.4	0	2014-04-10	31.5	1	2014-04-10	31.5	1	2014-08-05	35.4	1
224325	2	55	3	4	1	2	1	TPF3	P2	2011-09-06	2015-12-30	52.5333	0	2015-12-30	52.5333	0	2015-12-30	52.5333	0	2015-12-30	52.5333	0
222459	1	56	3	4	1	2	1	TP2	P2	2011-08-01	2014-05-16 11:38:09	33.9667	0	2014-12-11 10:17:50	40.9333	0	2014-05-16 11:38:09	33.9667	0	2014-05-16 11:38:09	33.9667	0
222636	1	50	3	4	1	2	1	PF2	P3	2011-07-30	2015-03-16	44.1667	0	2014-04-15	33	1	2014-04-15	33	1	2015-03-16	44.1667	0
220934	1	25	3	4	1	2	1	TPF3	P3	2011-06-24	2015-04-10 16:43:18	46.2	0	2015-04-10 16:43:18	46.2	0	2015-04-10 16:43:18	46.2	0	2015-04-10 16:43:18	46.2	0
219885	2	28	3	4	1	2	1	TPF3	P2	2011-06-10	2015-09-01	51.4667	0	2015-09-01	51.4667	0	2015-09-01	51.4667	0	2015-09-01	51.4667	0
220113	1	43	3	4	1	2	1	TPF3	P2	2011-06-03	2016-01-06	55.9333	0	2016-01-06	55.9333	0	2016-01-06	55.9333	0	2016-01-06	55.9333	0
219642	1	48	3	4	1	2	1	TPF3	P2	2011-06-02	2015-11-23	54.5	0	2015-11-23	54.5	0	2015-11-23	54.5	0	2015-11-23	54.5	0
219583	1	58	3	4	1	2	1	TPF3	P2	2011-05-25	2015-11-15	54.5	1	2015-11-19	54.6333	0	2015-11-15	54.5	1	2015-11-19	54.6333	0
220645	1	44	3	4	1	2	1	TP2	P6	2011-04-25	2015-04-10 11:55:23	48.2	0	2015-04-10 11:55:23	48.2	0	2015-04-10 11:55:23	48.2	0	2015-04-10 11:55:23	48.2	0
218133	1	54	3	4	1	2	1	PF3	P3	2011-04-22	2012-03-19	11.0667	1	2012-03-19	11.0667	1	2012-03-19	11.0667	1	2013-11-19	31.4	1
217575	1	56	3	4	1	2	1	PF3	P4	2011-04-11	2014-06-12	38.6	0	2014-06-12 11:38:08	38.6	0	2014-06-12 11:38:08	38.6	0	2014-06-12 11:38:08	38.6	0
217160	2	44	3	4	1	2	1	TP2	P2	2011-04-03	2015-12-30	57.7333	0	2015-12-30	57.7333	0	2015-12-30	57.7333	0	2015-12-30	57.7333	0
215388	1	49	3	4	1	2	1	TC2	P6	2011-02-23	2012-10-17	20.0667	1	2015-04-03 10:07:13	50	0	2012-10-17	20.0667	1	2015-04-03 10:07:13	50	0
215397	1	59	3	4	1	2	1	TPF3	P2	2011-02-21	2012-06-30	16.5	0	2012-06-30	16.5	0	2012-06-30	16.5	0	2012-06-30	16.5	1
220999	1	49	3	4	1	2	1	TPF3	P3	2011-02-14	2015-04-08	50.4667	0	2015-04-08	50.4667	0	2015-04-08	50.4667	0	2015-04-08	50.4667	0
214808	1	47	2	4	1	2	1	TC2	P2	2011-01-31	2014-07-23	42.3	0	2014-07-23	42.3	0	2014-07-23	42.3	0	2014-07-23	42.3	0
214239	1	68	3	4	1	2	1	TPF2	P2	2011-01-21	2016-01-09	60.4667	0	2016-01-09	60.4667	0	2016-01-09	60.4667	0	2016-01-09	60.4667	0
214192	1	19	3	4	1	2	1	TPF3	P2	2011-01-14	2016-01-09	60.7	0	2016-01-09	60.7	0	2016-01-09	60.7	0	2016-01-09	60.7	0
214166	1	33	3	4	1	2	1	TPF2	P2	2011-01-13	2013-04-03	27.0333	0	2013-04-03	27.0333	0	2013-04-03	27.0333	0	2013-04-03	27.0333	0
210714	2	53	3	4	1	2	1	TPF3	P2	2010-11-01	2015-06-02	55.8	0	2015-06-02	55.8	0	2015-06-02	55.8	0	2015-06-02	55.8	0
209641	1	51	3	4	1	2	1	TPF2	P6	2010-09-29	2014-10-29	49.7	0	2011-04-28	7.03333	1	2011-04-28	7.03333	1	2014-10-29	49.7	0
209404	1	29	3	4	1	2	1	PF3	P4	2010-08-25	2015-08-18	60.6333	0	2015-08-18	60.6333	0	2015-08-18	60.6333	0	2015-08-18	60.6333	0
206863	1	45	3	4	1	2	1	TC2	P3	2010-07-22	2015-08-17	61.7333	0	2015-08-17	61.7333	0	2015-08-17	61.7333	0	2015-08-17	61.7333	0
204885	1	53	2	4	1	2	1	TPF3	P2	2010-06-09	2014-09-23	52.2333	0	2014-09-23	52.2333	0	2014-09-23	52.2333	0	2014-09-23	52.2333	0
203476	1	55	3	4	1	2	1	PF3	P6	2010-05-07	2015-07-16	63.2	0	2015-07-16	63.2	0	2015-07-16	63.2	0	2015-07-16	63.2	0
202019	2	23	3	4	1	2	1	TPF3	P2	2010-04-06	2012-02-21	22.8667	1	2012-02-21	22.8667	1	2012-02-21	22.8667	1	2014-01-02	45.5667	1
202979	1	45	3	4	1	2	1	TPF2	P4	2010-03-18	2015-05-28	63.2333	0	2015-05-28	63.2333	0	2015-05-28	63.2333	0	2015-05-28	63.2333	0
196810	1	67	3	4	1	2	1	TPF3	P2	2009-11-02	2010-03-11 10:04:51	4.3	0	2010-03-11 10:04:51	4.3	0	2010-03-11 10:04:51	4.3	0	2010-03-11 10:04:51	4.3	0
192381	1	46	3	4	1	2	1	TP2	P1	2009-06-30	2013-11-01	52.8333	1	2014-07-17	61.4333	0	2013-11-01	52.8	1	2014-07-17	61.4333	0
180379	1	33	1	4	1	2	1	PF2	P2	2008-07-17	2015-08-04	85.8	0	2015-08-04	85.8	0	2015-08-04	85.8	0	2015-08-04	85.8	0
176304	1	40	3	4	1	2	1	TP2	P2	2008-03-13	2009-06-15	15.3	1	2009-06-23 14:21:55	15.5667	0	2009-06-15	15.3	1	2009-06-23 14:21:55	15.5667	0
175321	1	49	3	4	1	2	1	TP2	TP2	2008-02-02	2011-09-01	43.5667	1	2009-08-01	18.2	1	2009-08-01	18.2	1	2015-07-14	90.6333	0
173573	1	56	3	4	1	2	1	PF2	P6	2007-12-10	2015-07-13	92.4	0	2008-03-27	3.6	1	2008-03-27	3.6	1	2015-07-13	92.4	0
161976	1	43	3	4	1	2	1	PF1	P5	2006-11-16	2015-06-30	104.933	0	2015-06-30	104.933	0	2015-06-30	104.933	0	2015-06-30	104.933	0
161842	1	30	3	4	1	2	1	PF2	TP2	2006-11-06	2015-03-17	101.767	0	2015-03-17	101.767	0	2015-03-17	101.767	0	2015-03-17	101.767	0
161807	1	36	3	4	1	2	1	PF2	P2	2006-11-04	2007-03-01	3.9	1	2015-10-14	108.867	0	2007-03-01	3.9	1	2015-10-14	108.867	0
157987	1	34	2	4	1	2	1	TP2	P2	2006-06-22	2008-10-15	28.2	0	2007-09-17	15.0667	1	2007-09-17	15.0667	1	2008-10-15	28.2	1
154007	1	43	3	4	1	2	1	TP2	TP2	2006-01-22	2011-03-25	62.9333	0	2007-02-16	13	1	2007-02-16	13	1	2011-03-25	62.9333	1
230211	1	47	3	4	1	1	1	TPF2	P2	2012-01-17	2015-04-02 08:52:49	39.0333	0	2015-04-02 08:52:49	39.0333	0	2015-04-02 08:52:49	39.0333	0	2015-04-02 08:52:49	39.0333	0
230159	1	69	3	4	1	1	1	TPF2	P2	2012-01-12	2014-11-11 08:15:00	34.4667	0	2014-11-11 08:15:00	34.4667	0	2014-11-11 08:15:00	34.4667	0	2014-11-11 08:15:00	34.4667	0
230079	2	49	3	4	1	1	1	TPF2	P2	2012-01-12	2015-01-22 15:30:11	36.8667	0	2015-01-22 15:30:11	36.8667	0	2015-01-22 15:30:11	36.8667	0	2015-01-22 15:30:11	36.8667	0
230195	1	65	3	4	1	1	1	TPF2	P1	2012-01-09	2015-01-29 10:53:08	37.2	0	2015-01-29 10:53:08	37.2	0	2015-01-29 10:53:08	37.2	0	2015-01-29 10:53:08	37.2	0
229130	1	58	3	4	1	1	1	TP2	P4	2011-12-19	2015-12-23	48.8333	0	2015-12-23	48.8333	0	2015-12-23	48.8333	0	2015-12-23	48.8333	0
228874	1	43	3	4	1	1	1	TC2	P2	2011-12-15	2015-05-14	41.5333	1	2015-10-21	46.8667	0	2015-05-14	41.5333	1	2015-10-21	46.8667	0
228478	1	26	3	4	1	1	1	TPF3	P2	2011-12-07	2015-09-25	46.2667	0	2015-09-25	46.2667	0	2015-09-25	46.2667	0	2015-09-25	46.2667	0
228644	1	52	1	4	1	1	1	PF3	P2	2011-12-07	2013-04-23	16.7667	1	2013-07-07	19.2667	0	2013-07-07	16.7667	1	2013-07-07	19.2667	1
228660	1	50	3	4	1	1	1	TPF3	P2	2011-12-06	2012-09-21	9.66667	1	2012-09-21	9.66667	1	2012-09-21	9.66667	1	2013-05-28 14:30:00	17.9667	0
228130	1	70	3	4	1	1	1	TC2	P2	2011-11-30	2014-06-23 16:53:30	31.2	0	2014-06-23 16:53:30	31.2	0	2014-06-23 16:53:30	31.2	0	2014-06-23 16:53:30	31.2	0
228022	1	53	3	4	1	1	1	PF3	P2	2011-11-27	2014-11-04 10:09:22	35.7667	0	2014-11-04 10:09:22	35.7667	0	2014-11-04 10:09:22	35.7667	0	2014-11-04 10:09:22	35.7667	0
226061	1	35	3	4	1	1	1	TPF1	P2	2011-11-01	2015-04-15	42.0333	0	2015-04-15	42.0333	0	2015-04-15	42.0333	0	2015-04-15	42.0333	0
226443	1	60	3	4	1	1	1	TC2	P2	2011-10-28	2015-08-26	46.6	0	2015-08-26	46.6	0	2015-08-26	46.6	0	2015-08-26	46.6	0
226579	1	49	3	4	1	1	1	TPF3	P2	2011-10-27	2014-03-24	29.3	1	2014-09-28 11:17:56	35.5667	0	2014-03-24	29.3	1	2014-09-28 11:17:56	35.5667	0
226630	2	59	3	4	1	1	1	PF2	P2	2011-10-25	2015-07-28	45.7333	0	2015-07-28	45.7333	0	2015-07-28	45.7333	0	2015-07-28	45.7333	0
226221	1	42	3	4	1	1	1	TPF3	P2	2011-10-20	2015-11-04	49.2	0	2015-11-04	49.2	0	2015-11-04	49.2	0	2015-11-04	49.2	0
226030	1	35	3	4	1	1	1	TPF3	P2	2011-10-15	2015-11-16	49.7667	0	2015-11-16	49.7667	0	2015-11-16	49.7667	0	2015-11-16	49.7667	0
225544	1	66	3	4	1	1	1	TP2	P2	2011-10-01	2014-10-29 16:52:38	37.4667	0	2014-10-29 16:52:38	37.4667	0	2014-10-29 16:52:38	37.4667	0	2014-10-29 16:52:38	37.4667	0
225530	1	54	3	4	1	1	1	PF3	P2	2011-09-30	2015-04-20 16:01:19	43.2667	0	2015-04-20 16:01:19	43.2667	0	2015-04-20 16:01:19	43.2667	0	2015-04-20 16:01:19	43.2667	0
224804	2	30	3	4	1	1	1	TPF3	P2	2011-09-24	2014-07-15	34.1667	0	2014-07-15	34.1667	0	2014-07-15	34.1667	0	2014-07-15	34.1667	0
224278	1	65	3	4	1	1	1	TPF2	P2	2011-09-07	2014-05-20 10:48:32	32.8667	0	2014-05-20 10:48:32	32.8667	0	2014-05-20 10:48:32	32.8667	0	2014-05-20 10:48:32	32.8667	0
224147	1	39	3	4	1	1	1	PF1	PF2	2011-09-02	2014-08-06 14:13:58	35.6333	0	2014-08-06 14:13:58	35.6333	0	2014-08-06 14:13:58	35.6333	0	2014-08-06 14:13:58	35.6333	0
225626	1	58	3	4	1	1	1	TPF3	P2	2011-09-01	2013-11-13	26.8	1	2014-01-10	28.7333	0	2013-11-13	26.8	1	2014-01-10	28.7333	1
224068	2	42	3	4	1	1	1	TP3	P2	2011-08-27	2014-10-31 11:31:48	38.7	0	2014-10-31 11:31:48	38.7	0	2014-10-31 11:31:48	38.7	0	2014-10-31 11:31:48	38.7	0
223014	1	38	3	4	1	1	1	TP2	P2	2011-08-07	2014-05-19 11:18:28	33.8667	0	2014-05-19 11:18:28	33.8667	0	2014-05-19 11:18:28	33.8667	0	2014-05-19 11:18:28	33.8667	0
222912	1	43	3	4	1	1	1	TPF3	P3	2011-08-04	2015-01-14 14:30:00	41.9667	0	2015-01-14 14:30:00	41.9667	0	2015-01-14 14:30:00	41.9667	0	2015-01-14 14:30:00	41.9667	0
222533	1	25	3	4	1	1	1	TPF3	P2	2011-07-29	2014-12-11 10:17:50	41.0333	0	2015-03-16	44.2	0	2014-12-11 10:17:50	41.0333	0	2014-12-11 10:17:50	41.0333	0
222362	2	35	3	4	1	1	1	TP3	P2	2011-07-25	2015-09-10	50.2667	0	2015-11-04	52.1	0	2015-09-10	50.2667	0	2015-09-10	50.2667	0
224804	2	30	3	4	1	1	1	TPF3	P2	2011-07-24	2014-06-23 16:06:23	35.5	0	2014-06-23 16:06:23	35.5	0	2014-06-23 16:06:23	35.5	0	2014-06-23 16:06:23	35.5	0
225988	1	58	3	4	1	1	1	TPF3	P5	2011-07-19	2015-04-21 09:33:28	45.7333	0	2015-04-21 09:33:28	45.7333	0	2015-04-21 09:33:28	45.7333	0	2015-04-21 09:33:28	45.7333	0
221387	2	55	3	4	1	1	1	PF2	P5	2011-07-04	2015-11-11	53.0333	0	2015-11-11	53.0333	0	2015-11-11	53.0333	0	2015-11-11	53.0333	0
220637	1	30	3	4	1	1	1	TPF3	P2	2011-06-17	2014-06-05	36.1333	1	2015-06-11	48.5	0	2014-06-05	36.1333	1	2015-06-11	48.5	0
220677	1	48	3	4	1	1	1	TP3	P3	2011-06-15	2015-12-08	54.5667	0	2015-12-08	54.5667	0	2015-12-08	54.5667	0	2015-12-08	54.5667	0
220534	1	36	3	4	1	1	1	TPF3	P2	2011-06-14	2015-04-10 11:39:35	46.5333	0	2015-04-10 11:39:35	46.5333	0	2015-04-10 11:39:35	46.5333	0	2015-04-10 11:39:35	46.5333	0
220450	1	47	3	4	1	1	1	TPF2	P2	2011-06-13	2015-10-15	52.8333	0	2015-10-15	52.8333	0	2015-10-15	52.8333	0	2015-10-15	52.8333	0
220184	1	46	3	4	1	1	1	TC2	P3	2011-06-07	2015-11-06	53.7667	0	2015-11-06	53.7667	0	2015-11-06	53.7667	0	2015-11-06	53.7667	0
220002	2	40	3	4	1	1	1	TPF3	P2	2011-06-04	2013-05-20 16:23:07	23.8667	0	2013-05-20 16:23:07	23.8667	0	2013-05-20 16:23:07	23.8667	0	2013-05-20 16:23:07	23.8667	0
221018	1	40	3	4	1	1	1	TPF2	P2	2011-05-26	2011-12-06 08:43:20	6.46667	0	2011-12-06 08:43:20	6.46667	0	2011-12-06 08:43:20	6.46667	0	2011-12-06 08:43:20	6.46667	0
219610	1	47	3	4	1	1	1	TPF3	P2	2011-05-25	2015-04-09 16:14:36	47.1667	0	2015-04-09 16:14:36	47.1667	0	2015-04-09 16:14:36	47.1667	0	2015-04-09 16:14:36	47.1667	0
219331	1	48	3	4	1	1	1	TPF3	P3	2011-05-17	2015-11-09	54.5667	0	2015-11-09	54.5667	0	2015-11-09	54.5667	0	2015-11-09	54.5667	0
218240	1	48	3	4	1	1	1	PF2	P2	2011-05-13	2015-12-14	55.8667	0	2015-12-14	55.8667	0	2015-12-14	55.8667	0	2015-12-14	55.8667	0
218666	1	64	3	4	1	1	1	TPF3	P3	2011-05-03	2015-05-25	49.4333	0	2015-05-25	49.4333	0	2015-05-25	49.4333	0	2015-05-25	49.4333	0
218019	1	39	3	4	1	1	1	TPF1	P2	2011-04-24	2015-04-13 08:00:00	48.3333	0	2015-04-13 08:00:00	48.3333	0	2015-04-13 08:00:00	48.3333	0	2015-04-13 08:00:00	48.3333	0
218253	1	22	3	4	1	1	1	TP2	P2	2011-04-22	2015-04-08 10:10:12	48.2333	0	2015-04-08 10:10:12	48.2333	0	2015-04-08 10:10:12	48.2333	0	2015-04-08 10:10:12	48.2333	0
217508	1	40	3	4	1	1	1	TC2	P2	2011-04-13	2015-03-16	47.7667	0	2015-03-16 08:46:48	47.7667	0	2015-03-16 08:46:48	47.7667	0	2015-03-16 08:46:48	47.7667	0
215937	1	46	3	4	1	1	1	TP2	P6	2011-04-06	2012-06-12	14.4333	1	2013-06-30	27.2	0	2012-06-12	14.4333	1	2013-06-30	27.2	1
216881	2	24	3	4	1	1	1	TP2	P2	2011-03-26	2014-12-23	45.6	0	2014-12-23 15:08:36	45.6	0	2014-12-23 15:08:36	45.6	0	2014-12-23 15:08:36	45.6	0
215905	1	58	3	4	1	1	1	TP3	P6	2011-03-17	2012-02-20	11.3333	0	2012-02-20	11.3333	0	2012-02-20	11.3333	0	2012-02-20	11.3333	1
215966	1	46	3	4	1	1	1	PF2	P2	2011-03-09	2012-08-28	17.9333	1	2013-10-29	32.1667	0	2012-08-28	17.9333	1	2013-10-29	32.1667	1
215935	1	49	3	4	1	1	1	TP2	P2	2011-03-05	2015-11-02	56.7667	0	2015-11-02	56.7667	0	2015-11-02	56.7667	0	2015-11-02	56.7667	0
215460	1	21	3	4	1	1	1	TPF3	P2	2011-02-24	2015-06-30	52.9	0	2015-06-30	52.9	0	2015-06-30	52.9	0	2015-06-30	52.9	0
214272	1	64	3	4	1	1	1	TC2	P2	2011-01-14	2014-07-21	42.8	0	2014-07-21	42.8	0	2014-07-21	42.8	0	2014-07-21	42.8	0
213873	1	35	3	4	1	1	1	TPF3	P3	2011-01-10	2016-01-09	60.8333	0	2016-01-09	60.8333	0	2016-01-09	60.8333	0	2016-01-09	60.8333	0
213314	1	59	3	4	1	1	1	TPF3	P2	2011-01-06	2015-08-11	55.9333	0	2015-08-11	55.9333	0	2015-08-11	55.9333	0	2015-08-11	55.9333	0
215247	2	57	3	4	1	1	1	TP2	P5	2010-12-23	2013-07-31	31.7	0	2013-07-31	31.7	0	2013-07-31	31.7	0	2013-07-31	31.7	1
212827	1	42	3	4	1	1	1	TPF3	P2	2010-12-20	2015-08-04	56.2667	0	2015-08-04	56.2667	0	2015-08-04	56.2667	0	2015-08-04	56.2667	0
224445	2	22	3	4	1	1	1	TPF3	P2	2010-12-08	2015-12-07	60.8333	0	2015-12-07	60.8333	0	2015-12-07	60.8333	0	2015-12-07	60.8333	0
212424	2	30	3	4	1	1	1	TPF2	P2	2010-12-07	2015-06-03	54.6333	0	2015-06-03	54.6333	0	2015-06-03	54.6333	0	2015-06-03	54.6333	0
212100	1	36	3	4	1	1	1	PF3	P4	2010-11-23	2015-06-04	55.1333	0	2015-06-04	55.1333	0	2015-06-04	55.1333	0	2015-06-04	55.1333	0
210818	1	54	3	4	1	1	1	PF1	P2	2010-11-04	2013-12-23	38.1667	1	2015-07-28	57.5667	0	2013-12-23	38.2	1	2015-07-28	57.5667	0
210692	1	61	3	4	1	1	1	TP2	P2	2010-10-26	2011-11-16	12.8667	1	2012-09-30	23.5	0	2011-11-16	12.9	1	2012-09-30	23.5	1
210320	1	53	2	4	1	1	1	TP3	P4	2010-10-14	2015-05-28	56.2333	0	2015-05-28	56.2333	0	2015-05-28	56.2333	0	2015-05-28	56.2333	0
211933	1	53	3	4	1	1	1	PF2	P5	2010-10-09	2015-06-02	56.5667	0	2015-06-02	56.5667	0	2015-06-02	56.5667	0	2015-06-02	56.5667	0
209236	1	31	3	4	1	1	1	TPF2	P6	2010-09-16	2015-08-17	59.8667	0	2015-08-17	59.8667	0	2015-08-17	59.8667	0	2015-08-17	59.8667	0
208694	1	31	3	4	1	1	1	TPF3	P2	2010-09-03	2014-07-03	46.6333	0	2014-07-03	46.6333	0	2014-07-03	46.6333	0	2014-07-03	46.6333	0
207979	2	39	3	4	1	1	1	PF2	P2	2010-09-03	2015-09-21	61.4667	0	2015-09-21	61.4667	0	2015-09-21	61.4667	0	2015-09-21	61.4667	0
208393	1	41	3	4	1	1	1	TPF3	P2	2010-09-03	2012-09-13	24.7	1	2015-07-28	59.6333	0	2012-09-13	24.7	1	2015-07-28	59.6333	1
208129	1	41	3	4	1	1	1	TP3	P2	2010-08-25	2015-06-04	58.1333	0	2015-06-04	58.1333	0	2015-06-04	58.1333	0	2015-06-04	58.1333	0
210510	1	42	3	4	1	1	1	PF3	P3	2010-08-19	2015-06-01	58.2333	0	2015-06-01	58.2333	0	2015-06-01	58.2333	0	2015-06-01	58.2333	0
206456	2	51	3	4	1	1	1	PF3	P5	2010-07-18	2015-06-03	59.3667	0	2015-06-03	59.3667	0	2015-06-03	59.3667	0	2015-06-03	59.3667	0
205666	1	33	3	4	1	1	1	PF1	PF1	2010-06-25	2015-09-02	63.1667	0	2015-09-02	63.1667	0	2015-09-02	63.1667	0	2015-09-02	63.1667	0
203442	1	47	3	4	1	1	1	TPF2	P2	2010-04-30	2015-09-01	65	0	2015-09-01	65	0	2015-09-01	65	0	2015-09-01	65	0
202840	1	45	3	4	1	1	1	TP2	P2	2010-04-22	2015-03-16	59.6333	0	2015-03-16	59.6333	0	2015-03-16	59.6333	0	2015-03-16	59.6333	0
202570	2	61	3	4	1	1	1	TPF3	P1	2010-04-12	2015-04-15	60.9667	0	2015-04-15	60.9667	0	2015-04-15	60.9667	0	2015-04-15	60.9667	0
202568	1	33	3	4	1	1	1	TPF3	P2	2010-04-09	2015-08-10	64.9667	0	2015-08-10	64.9667	0	2015-08-10	64.9667	0	2015-08-10	64.9667	0
199659	1	36	2	4	1	1	1	TPF2	P3	2010-01-18	2015-07-03	66.4	0	2015-07-03	66.4	0	2015-07-03	66.4	0	2015-07-03	66.4	0
198887	1	52	3	4	1	1	1	TPF2	P2	2009-12-28	2015-08-03	68.1333	0	2015-08-03	68.1333	0	2015-08-03	68.1333	0	2015-08-03	68.1333	0
197844	1	34	3	4	1	1	1	PF3	P6	2009-11-30	2013-03-21	40.2333	0	2011-02-21	14.9333	1	2011-02-21	14.9333	1	2013-03-21	40.2333	1
195733	2	33	3	4	1	1	1	TPF2	P2	2009-10-14	2011-10-31	24.9	0	2011-10-31	24.9	0	2011-10-31	24.9	0	2011-10-31	24.9	1
197098	2	42	3	4	1	1	1	TP2	P2	2009-10-10	2015-06-26	69.5	0	2015-06-26	69.5	0	2015-06-26	69.5	0	2015-06-26	69.5	0
196192	1	60	3	4	1	1	1	PF1	P5	2009-09-02	2012-09-05	36.6333	1	2013-03-31	43.5333	0	2012-09-05	36.6	1	2013-03-31	43.5333	1
193003	1	39	3	4	1	1	1	TP2	P2	2009-07-20	2010-07-03	11.6	0	2010-01-11	5.83333	1	2010-01-11	5.83333	1	2010-07-03	11.6	1
191727	2	39	3	4	1	1	1	PF1	PF1	2009-07-06	2014-08-15	62.2	1	2015-08-19	74.5	0	2014-08-15	62.2	1	2015-08-19	74.5	0
191833	2	34	3	4	1	1	1	PF2	P2	2009-06-25	2015-07-28	74.1333	0	2015-07-28	74.1333	0	2015-07-28	74.1333	0	2015-07-28	74.1333	0
191496	1	45	3	4	1	1	1	TP2	P2	2009-06-11	2014-06-18	61.1	0	2014-06-18	61.1	0	2014-06-18	61.1	0	2014-06-18	61.1	0
191481	1	47	3	4	1	1	1	PF2	P2	2009-06-07	2014-02-27	57.5333	1	2015-06-17	73.3667	0	2014-02-27	57.5	1	2015-06-17	73.3667	0
188288	1	35	3	4	1	1	1	TP2	P3	2009-03-12	2015-07-30	77.7	0	2015-07-30	77.7	0	2015-07-30	77.7	0	2015-07-30	77.7	0
185435	2	40	3	4	1	1	1	PF2	P2	2008-12-17	2013-10-30	59.2667	1	2014-09-22	70.1667	0	2013-10-30	59.3	1	2014-09-22	70.1667	0
184461	1	60	2	4	1	1	1	TP2	P2	2008-12-15	2013-06-03 08:00:00	54.3667	0	2013-06-03 08:00:00	54.3667	0	2013-06-03 08:00:00	54.3667	0	2013-06-03 08:00:00	54.3667	0
183627	1	50	3	4	1	1	1	TPF3	P3	2008-10-24	2015-07-16	81.8667	0	2015-07-16	81.8667	0	2015-07-16	81.8667	0	2015-07-16	81.8667	0
183500	2	36	3	4	1	1	1	PF1	PF1	2008-10-23	2015-07-16	81.9	0	2015-07-16	81.9	0	2015-07-16	81.9	0	2015-07-16	81.9	0
177411	1	41	3	4	1	1	1	TP2	P2	2008-04-16	2012-05-15	49.6667	1	2012-05-24	49.9667	1	2012-05-15	49.7	1	2015-05-01	85.7	1
176230	1	58	3	4	1	1	1	PF2	P2	2008-03-19	2010-12-26	33.7333	0	2010-12-26	33.7333	0	2010-12-26	33.7333	0	2010-12-26	33.7333	1
173443	1	47	3	4	1	1	1	PF2	P2	2007-12-07	2015-07-10	92.4	0	2015-07-10	92.4	0	2015-07-10	92.4	0	2015-07-10	92.4	0
172588	2	43	3	4	1	1	1	TP2	P2	2007-11-03	2015-07-10	93.5333	0	2015-07-10	93.5333	0	2015-07-10	93.5333	0	2015-07-10	93.5333	0
172303	1	58	3	4	1	1	1	PF2	P6	2007-10-29	2012-09-18 09:35:11	59.5333	0	2012-09-18 09:35:11	59.5333	0	2012-09-18 09:35:11	59.5333	0	2012-09-18 09:35:11	59.5333	0
172383	1	45	3	4	1	1	1	PF2	P2	2007-09-11	2011-12-26	52.2333	0	2011-05-12	44.6333	1	2011-05-12	44.6333	1	2011-12-26	52.2333	0
170813	1	53	2	4	1	1	1	TP2	P2	2007-08-14	2013-10-23 15:24:28	75.4	0	2013-10-23 15:24:28	75.4	0	2013-10-23 15:24:28	75.4	0	2013-10-23 15:24:28	75.4	0
168316	1	66	3	4	1	1	1	TP2	P2	2007-06-19	2012-07-30	62.2667	0	2012-07-30	62.2667	0	2012-07-30	62.2667	0	2012-07-30	62.2667	1
166681	1	57	3	4	1	1	1	PF2	P2	2007-04-23	2010-07-31	39.8333	0	2010-07-31	39.8333	0	2010-07-31	39.8333	0	2010-07-31	39.8333	1
161034	1	34	2	4	1	1	1	PF2	P2	2006-10-17	2015-09-16	108.533	0	2015-09-16	108.533	0	2015-09-16	108.533	0	2015-09-16	108.533	0
159905	1	35	3	4	1	1	1	TP2	P2	2006-08-29	2015-10-12	111.033	0	2015-10-12	111.033	0	2015-10-12	111.033	0	2015-10-12	111.033	0
155822	2	43	3	4	1	1	1	TC2	P2	2006-03-17	2008-02-03	22.9333	1	2008-11-30	32.9667	0	2008-02-03	22.9	1	2008-11-30	32.9667	1
155004	1	34	2	4	1	1	1	TC2	P2	2006-03-10	2007-03-30	12.8333	1	2010-05-10	50.7333	0	2007-03-30	12.8	1	2010-05-10	50.7333	0
152855	2	52	3	4	1	1	1	PF2	P2	2005-12-01	2015-10-08	119.933	0	2015-10-08	119.933	0	2015-10-08	119.933	0	2015-10-08	119.933	0
145146	1	37	3	4	1	1	1	PF1	P2	2005-03-18	2015-01-06	119.367	0	2015-01-06	119.367	0	2015-01-06	119.367	0	2015-01-06	119.367	0
229431	1	45	3	4	1	0	1	TPF3	P3	2011-12-21	2015-07-22	43.6333	0	2015-07-22	43.6333	0	2015-07-22	43.6333	0	2015-07-22	43.6333	0
223917	2	46	3	4	1	0	1	TPF2	P2	2011-08-25	2015-09-11	49.2667	0	2015-09-11	49.2667	0	2015-09-11	49.2667	0	2015-09-11	49.2667	0
222473	1	57	3	4	1	0	1	PF2	P2	2011-07-27	2013-04-11	20.8	0	2014-05-16 11:38:09	34.1333	0	2013-04-11	20.8	0	2013-04-11	20.8	1
220967	1	37	3	4	1	0	1	TPF3	P2	2011-06-23	2014-05-15 16:41:52	35.2333	0	2012-04-01	9.43333	1	2014-05-15 16:41:52	9.4	1	2014-05-15 16:41:52	35.2333	0
220381	1	58	3	4	1	0	1	PF1	PF1	2011-06-16	2015-04-10 11:19:18	46.4667	0	2015-04-10 11:19:18	46.4667	0	2015-04-10 11:19:18	46.4667	0	2015-04-10 11:19:18	46.4667	0
219477	1	56	3	4	1	0	1	TC2	P6	2011-05-24	2015-04-09 11:43:00	47.2	0	2012-12-11	18.9	1	2012-12-11	18.9	1	2015-04-09 11:43:00	47.2	0
217349	2	47	3	4	1	0	1	PF2	P2	2011-04-15	2015-02-05	46.4	0	2015-02-05 08:15:00	46.4	0	2015-02-05 08:15:00	46.4	0	2015-02-05 08:15:00	46.4	0
216466	1	66	3	4	1	0	1	TPF2	P6	2011-03-14	2011-06-20	3.26667	0	2011-06-20 08:14:28	3.26667	0	2011-06-20 08:14:28	3.26667	0	2011-06-20 08:14:28	3.26667	0
215999	1	53	3	4	1	0	1	TPF2	P6	2011-03-04	2015-03-13	49	0	2015-03-13 15:00:59	49	0	2015-03-13 15:00:59	49	0	2015-03-13 15:00:59	49	0
214226	1	51	3	4	1	0	1	PF2	P2	2011-01-17	2015-03-30	51.1	0	2015-03-30	51.1	0	2015-03-30	51.1	0	2015-03-30	51.1	0
213895	1	59	3	4	1	0	1	PF2	P2	2011-01-13	2016-01-09	60.7333	0	2016-01-09	60.7333	0	2016-01-09	60.7333	0	2016-01-09	60.7333	0
212924	1	64	3	4	1	0	1	TPF3	P6	2010-12-22	2015-06-03	54.1333	0	2015-06-03	54.1333	0	2015-06-03	54.1333	0	2015-06-03	54.1333	0
211609	1	37	3	4	1	0	1	PF2	P2	2010-11-20	2015-07-28	57.0333	0	2015-07-28	57.0333	0	2015-07-28	57.0333	0	2015-07-28	57.0333	0
210549	1	50	3	4	1	0	1	PF3	P2	2010-10-20	2015-07-28	58.0667	0	2013-01-08	27.0333	1	2013-01-08	27.0333	1	2015-07-28	58.0667	0
209201	1	64	3	4	1	0	1	TP2	P2	2010-09-15	2015-07-28	59.2333	0	2015-07-28	59.2333	0	2015-07-28	59.2333	0	2015-07-28	59.2333	0
208064	1	52	3	4	1	0	1	TPF2	P2	2010-08-23	2013-09-02 07:38:32	36.8667	0	2013-09-02 07:38:32	36.8667	0	2013-09-02 07:38:32	36.8667	0	2013-09-02 07:38:32	36.8667	0
207452	1	44	3	4	1	0	1	PF2	P4	2010-06-25	2015-08-06	62.2667	0	2012-05-31	23.5333	1	2015-08-06	23.5333	1	2015-08-06	62.2667	0
203706	1	63	3	4	1	0	1	PF1	PF1	2010-05-12	2015-07-28	63.4333	0	2015-07-28	63.4333	0	2015-07-28	63.4333	0	2015-07-28	63.4333	0
202691	1	40	3	4	1	0	1	TPF3	P4	2010-04-14	2011-3-8	10.9333	1	2011-03-08	10.9333	1	2011-03-08	10.9333	1	2013-02-09	34.4	1
198007	1	56	3	4	1	0	1	PF2	P2	2009-12-07	2015-07-28	68.6333	0	2015-07-28	68.6333	0	2015-07-28	68.6333	0	2015-07-28	68.6333	1
194969	1	30	3	4	1	0	1	PF2	P3	2009-09-10	2012-07-18	34.7333	1	2015-07-31	71.6667	0	2012-07-18	34.7	1	2015-07-31	71.6667	0
192937	1	35	3	4	1	0	1	TP2	P2	2009-07-17	2015-09-24	75.3333	0	2015-09-24	75.3333	0	2015-09-24	75.3333	0	2015-09-24	75.3333	0
190283	1	46	3	4	1	0	1	TPF3	P2	2009-05-08	2015-06-16	74.3333	0	2015-06-16	74.3333	0	2015-06-16	74.3333	0	2015-06-16	74.3333	0
186126	2	31	3	4	1	0	1	TP2	P2	2008-12-12	2015-01-09	73.9667	0	2015-01-09	73.9667	0	2015-01-09	73.9667	0	2015-01-09	73.9667	0
179841	1	43	3	4	1	0	1	TP2	P2	2008-07-28	2015-09-01	86.3667	0	2015-09-01	86.3667	0	2015-09-01	86.3667	0	2015-09-01	86.3667	0
176554	1	53	3	4	1	0	1	TP2	P2	2008-03-27	2011-12-06 08:08:28	44.9667	0	2011-12-06 08:08:28	44.9667	0	2011-12-06 08:08:28	44.9667	0	2011-12-06 08:08:28	44.9667	0
176160	1	57	2	4	1	0	1	TC2	P3	2008-03-12	2015-08-27	90.8	0	2015-08-27	90.8	0	2015-08-27	90.8	0	2015-08-27	90.8	0
173953	1	54	3	4	1	0	1	PF1	PF1	2007-12-21	2015-07-13	92.0333	0	2015-07-13	92.0333	0	2015-07-13	92.0333	0	2015-07-13	92.0333	0
171996	1	58	3	4	1	0	1	TPF2	P2	2007-10-19	2015-04-14	91.1333	0	2015-04-14	91.1333	0	2015-04-14	91.1333	0	2015-04-14	91.1333	0
169247	1	44	3	4	1	0	1	TP2	P2	2007-07-30	2015-07-07	96.6333	0	2015-07-07	96.6333	0	2015-07-07	96.6333	0	2015-07-07	96.6333	0
167002	2	40	2	4	1	0	1	PF2	PF1	2007-05-21	2015-07-03	98.8333	0	2015-07-03	98.8333	0	2015-07-03	98.8333	0	2015-07-03	98.8333	0
160150	2	20	3	4	1	0	1	PF2	P2	2006-08-25	2015-01-14	102.133	0	2015-01-14	102.133	0	2015-01-14	102.133	0	2015-01-14	102.133	0
159412	1	31	3	4	1	0	1	TP2	P2	2006-08-10	2015-10-10	111.6	0	2015-10-10	111.6	0	2015-10-10	111.6	0	2015-10-10	111.6	0
159038	1	46	3	4	1	0	1	TP2	P6	2006-07-26	2009-05-21	34.3333	1	2012-04-30	70.1667	0	2009-05-21	34.3	1	2012-04-30	70.1667	1
158156	1	44	3	4	1	0	1	TC2	P2	2006-06-28	2007-08-31	14.3	0	2007-08-31	14.3	0	2007-08-31	14.3	0	2007-08-31	14.3	1
151362	1	47	2	4	1	0	1	TC2	P2	2005-10-21	2015-06-30	117.967	0	2015-06-30	117.967	0	2015-06-30	117.967	0	2015-06-30	117.967	0
150683	1	32	2	4	1	0	1	PF2	PF2	2005-09-27	2014-08-26	108.5	0	2014-08-26	108.5	0	2014-08-26	108.5	0	2014-08-26	108.5	0
149746	1	47	3	4	1	0	1	PF2	P2	2005-08-29	2007-05-16	20.8333	1	2007-07-16	22.8667	0	2007-05-16	20.8	1	2007-07-16	22.8667	1
147724	1	62	3	4	1	0	1	PF2	PF2	2005-05-20	2013-08-20 15:55:15	100.467	0	2013-08-20 15:55:15	100.467	0	2013-08-20 15:55:15	100.467	0	2013-08-20 15:55:15	100.467	0
168568	1	46	3	3	2	3	2		P6	2007-07-10	2011-07-09	48.6667	0	2011-07-09	48.6667	0	2011-07-09	48.6667	0	2011-07-09	48.6667	1
199128	1	45	3	4	1	2	2		P6	2010-01-14	2013-01-24	36.8667	1	2015-09-17	69.0667	0	2013-01-24	36.9	1	2015-09-17	69.0667	0
192721	1	51	3	4	1	2	2		P5	2009-07-22	2015-07-29	73.2667	0	2015-07-29	73.2667	0	2015-07-29	73.2667	0	2015-07-29	73.2667	0
183245	1	44	3	4	1	2	2		PF2	2008-10-18	2012-07-31	46.0667	0	2010-03-10	16.9333	1	2010-03-10	16.9333	1	2012-07-31	46.0667	1
180765	1	41	3	4	1	2	2		P3	2008-08-11	2015-07-24	84.6	0	2015-07-24	84.6	0	2015-07-24	84.6	0	2015-07-24	84.6	0
215755	1	42	3	4	1	1	2		P3	2011-03-12	2013-08-07	29.3	1	2014-11-06 10:08:18	44.5	0	2013-08-07	29.3	0	2014-11-06 10:08:18	44.5	0
165625	1	47	2	4	1	1	2		P2	2007-04-16	2012-01-31	58.3667	1	2008-05-28	13.6	1	2008-05-28	13.6	1	2013-01-31	70.5667	1
218134	1	33	3	4	1	0	2		P6	2011-05-04	2015-04-21 09:28:02	48.2667	0	2015-04-21 09:28:02	48.2667	0	2015-04-21 09:28:02	48.2667	0	2015-04-21 09:28:02	48.2667	0
215345	2	62	3	4	1	0	2		PF2	2011-03-02	2013-02-16	23.9	1	2014-10-25	44.4333	0	2013-02-16	23.9	1	2014-10-25	44.4333	1
226153	1	58	3	4	2	3	1	TC2	P2	2011-10-21	2015-11-16	49.5667	0	2015-11-16	49.5667	0	2015-11-16	49.5667	0	2015-11-16	49.5667	0
214445	1	47	3	4	2	3	1	PF2	P2	2011-01-18	2012-04-10	14.9333	0	2012-04-10	14.9333	0	2012-04-10	14.9333	0	2012-04-10	14.9333	0
211958	1	35	3	4	2	3	1	TPF3	P5	2010-11-25	2015-05-25	54.7333	0	2015-05-25	54.7333	0	2015-05-25	54.7333	0	2015-05-25	54.7333	0
178485	1	49	3	4	2	3	1	TP2	TP2	2008-05-24	2014-01-08	68.5	0	2014-01-08	68.5	0	2014-01-08	68.5	0	2014-01-08	68.5	0
177594	1	48	3	4	2	3	1	TPF3	P2	2008-04-20	2014-10-10	78.8	0	2014-10-10	78.8	0	2014-10-10	78.8	0	2014-10-10	78.8	0
200884	1	61	3	4	1	2	1	PF1	P1	2010-03-11	2015-05-18	63.1333	0	2015-05-18	63.1333	0	2015-05-18	63.1333	0	2015-05-18	63.1333	0
176870	1	44	3	4	1	2	1	TPF3	P2	2008-04-08	2015-08-28	89.9333	0	2015-08-28	89.9333	0	2015-08-28	89.9333	0	2015-08-28	89.9333	0
159734	2	61	3	4	1	2	1	PF2	P2	2006-08-25	2008-05-31	21.5	1	2009-03-30	31.6	1	2008-05-31	21.5	1	2009-05-31	33.6667	1
157500	2	34	3	4	1	2	1	PF2	P3	2006-06-07	2011-11-30	66.7333	0	2011-02-17	57.2	1	2011-11-30	57.2	1	2011-11-30	66.7333	1
149411	2	42	3	4	1	2	1	PF2	PF2	2005-08-11	2008-04-17	32.6667	1	2014-03-17	104.667	0	2008-04-17	32.7	1	2014-03-17	104.667	0
229120	1	49	3	4	1	1	1	PF2	P3	2011-12-17	2014-12-25 16:50:34	36.8	0	2014-12-25 16:50:34	36.8	0	2014-12-25 16:50:34	36.8	0	2014-12-25 16:50:34	36.8	0
225854	1	54	3	4	1	1	1	PF2	P2	2011-11-02	2014-10-27 15:14:17	36.3333	0	2014-10-27 15:14:17	36.3333	0	2014-10-27 15:14:17	36.3333	0	2014-10-27 15:14:17	36.3333	0
221306	1	39	3	4	1	1	1	TP2	P2	2011-06-30	2015-11-02	52.8667	0	2015-11-02	52.8667	0	2015-11-02	52.8667	0	2015-11-02	52.8667	0
218743	1	56	3	4	1	1	1	TP2	P5	2011-05-04	2015-09-06	52.8667	0	2015-09-06	52.8667	0	2015-09-06	52.8667	0	2015-09-06	52.8667	0
216225	2	56	3	4	1	1	1	TC2	P2	2011-03-16	2014-07-18	40.6667	0	2014-07-18 09:48:17	40.6667	0	2014-07-18 09:48:17	40.6667	0	2014-07-18 09:48:17	40.6667	0
216152	1	42	3	4	1	1	1	TPF2	P2	2011-03-15	2015-04-21	49.9333	0	2015-04-21 09:23:16	49.9333	0	2015-04-21 09:23:16	49.9333	0	2015-04-21 09:23:16	49.9333	0
203526	1	56	3	4	1	1	1	TPF2	P2	2010-05-05	2012-12-19	31.9667	1	2014-03-26	47.3667	0	2012-12-19	32	1	2014-03-26	47.3667	0
187050	1	39	2	4	1	1	1	PF1	PF1	2009-02-13	2015-10-12	81.0667	0	2015-10-12	81.0667	0	2015-10-12	81.0667	0	2015-10-12	81.0667	0
170895	1	51	3	4	1	1	1	TP1	PF1	2007-09-20	2011-04-11	43.3	0	2009-01-03	15.7	1	2009-01-03	15.7	1	2011-04-11	43.3	0
168039	1	63	3	4	1	1	1	TC2	P2	2007-06-20	2015-09-24	100.6	0	2015-09-24	100.6	0	2015-09-24	100.6	0	2015-09-24	100.6	0
164952	1	21	3	4	1	1	1	TP2	P2	2007-02-28	2010-12-19	46.3333	0	2009-12-19	34.1667	1	2009-12-19	34.1667	1	2010-12-19	46.3333	1
160965	1	43	3	4	1	1	1	TC2	P1	2006-09-12	2015-10-13	110.6	0	2015-10-13	110.6	0	2015-10-13	110.6	0	2015-10-13	110.6	0
151037	2	46	3	4	1	1	1	TC2	P2	2005-09-12	2015-04-20	116.9	0	2015-04-20	116.9	0	2015-04-20	116.9	0	2015-04-20	116.9	0
150037	1	43	3	4	1	1	1	PF1	P2	2005-09-09	2013-08-20 16:08:59	96.7333	0	2013-08-20 16:08:59	96.7333	0	2013-08-20 16:08:59	96.7333	0	2013-08-20 16:08:59	96.7333	0
220431	1	49	3	4	1	0	1	TP2	P2	2011-06-11	2015-04-10 11:33:34	46.6333	0	2015-04-10 11:33:34	46.6333	0	2015-04-10 11:33:34	46.6333	0	2015-04-10 11:33:34	46.6333	0
174182	1	56	3	4	1	0	1	PF2	P2	2007-12-29	2014-11-07	83.5	0	2014-11-07	83.5	0	2014-11-07	83.5	0	2014-11-07	83.5	0
170967	1	60	3	4	1	0	1	PF2	P2	2007-09-13	2009-02-02	16.9333	1	2009-12-31	28	0	2009-02-02	16.9	1	2009-12-31	28	1
